# Supplementary material for: On the amyloid datasets used for training PAFIG ­ how (not) to extend the experimental dataset of hexapeptides
Source: BMC Bioinformatics. 2013 Dec 4;14:351. doi: 10.1186/1471-2105-14-351 (PMC3879009; doi:10.1186/1471-2105-14-351)
Supplement: Additional file 1 — Dataset of hexapeptides with amyloidogenic classification. It represents the classification results of the computational methods and the consensus result of all those methods (except Pafig) showing which hexapeptides seem improbable to form amyloids. The additional spreadsheets in the file (called “non-amyloids” and “amyloids”) include comparison of unanimous voting of the methods over the dataset Hexpepset with Pafig classification“. [file 1471-2105-14-351-S1.xlsx]

## Sheet: classification results
	METHODS
HEXPEPTIDES	FoldAmyloid Expected No of Costant 8A	FoldAmyloid BoneBoneDonors	FoldAmyloid Hybrid	Fold Amyloid Bone Bone Acceptors	FoldAmyloid TripleHybrid	Waltz ph 2.6 tr 79	Waltz ph 7 tr 79	Waltz ph 2.6 tr 92	Waltz ph 7 tr 92	Waltz ph 2.6 tr 97	Waltz t 7 tr 97	AmylPred	Pafig
EVDLLK	0	0	0	1	1	0	0	0	0	0	0	0	1
HVTLSQ	0	0	0	0	0	0	0	0	0	0	0	0	1
AFGAIL	0	1	0	0	0	1	1	1	1	0	0	1	1
NFAAIL	0	1	1	0	1	1	1	1	1	0	0	1	1
FAAILS	1	1	1	1	1	1	1	0	0	0	0	0	1
AAILSS	1	1	1	1	1	1	1	0	0	0	0	0	1
NFGAAL	0	0	0	0	0	0	0	0	0	0	0	0	1
FGAALS	0	0	0	0	0	0	0	0	0	0	0	0	1
GAALSS	0	0	0	0	0	1	1	0	0	0	0	0	1
NFGAIA	0	0	0	0	0	1	1	1	1	0	0	0	1
FGAIAS	0	0	0	0	0	0	0	0	0	0	0	0	1
GAIASS	0	0	0	0	0	0	0	0	0	0	0	0	1
QRLANF	0	1	0	0	0	0	0	0	0	0	0	0	1
RLANFL	0	1	1	0	1	1	1	0	0	0	0	0	1
LANFLV	1	1	1	1	1	1	1	0	0	0	0	0	1
ANFLVH	1	1	1	1	1	0	0	0	0	0	0	0	1
PFTARF	0	0	0	0	0	0	0	0	0	0	0	0	1
FTARFE	0	0	0	0	0	0	0	0	0	0	0	0	1
TARFEG	0	0	0	0	0	0	0	0	0	0	0	0	1
RFEGRI	0	0	0	0	0	0	0	0	0	0	0	0	1
FEGRIF	0	0	0	0	0	0	0	0	0	0	0	0	1
DELRAL	0	0	0	0	0	0	0	0	0	0	0	0	1
ELRALI	0	1	0	1	1	0	0	0	0	0	0	0	1
LRALIT	1	1	1	1	1	1	1	0	0	0	0	0	1
RALITE	1	1	1	1	1	0	0	0	0	0	0	0	1
ALITEI	1	1	1	1	1	0	0	0	0	0	0	0	1
LITEIT	0	0	0	1	0	1	1	0	0	0	0	0	1
ITEITG	0	0	0	0	0	0	0	0	0	0	0	0	0
TEITGE	0	0	0	0	0	0	0	0	0	0	0	0	1
PFLARV	1	0	0	0	0	0	0	0	0	0	0	0	1
FLARVE	0	1	0	1	1	0	0	0	0	0	0	0	1
LARVEG	0	0	0	0	0	0	0	0	0	0	0	0	1
ARVEGR	0	0	0	0	0	0	0	0	0	0	0	0	1
RVEGRI	0	0	0	0	0	0	0	0	0	0	0	0	1
VEGRIF	0	0	0	0	0	1	1	0	0	0	0	0	1
EGRIFS	0	0	0	0	0	1	1	0	0	0	0	0	1
DELRAY	0	0	0	0	0	0	0	0	0	0	0	0	1
ELRAYI	0	1	0	1	1	1	1	0	0	0	0	0	1
LRAYIT	1	1	1	1	1	1	1	0	0	0	0	0	1
RAYITA	1	1	1	1	1	1	1	0	0	0	0	0	1
AYITAY	1	1	1	1	1	0	0	0	0	0	0	0	1
YITAYT	0	0	0	1	0	1	1	0	0	0	0	1	1
ITAYTG	0	0	0	0	0	0	0	0	0	0	0	0	1
TAYTGE	0	0	0	0	0	0	0	0	0	0	0	0	1
KPFTAR	0	0	0	0	0	0	0	0	0	0	0	0	1
PFTARI	0	0	0	0	0	0	0	0	0	0	0	0	1
FTARIS	0	0	0	1	0	0	0	0	0	0	0	0	1
TARISG	0	0	0	0	0	0	0	0	0	0	0	0	1
ARISGR	0	0	0	0	0	0	0	0	0	0	0	0	1
RISGRL	0	0	0	0	0	0	0	0	0	0	0	0	1
ISGRLF	0	0	0	0	0	0	0	0	0	0	0	0	1
SGRLFS	0	0	0	0	0	1	1	0	0	0	0	0	1
SDELKT	0	0	0	0	0	0	0	0	0	0	0	0	1
DELKTI	0	0	0	0	0	0	0	0	0	0	0	0	0
ELKTII	0	0	0	0	0	1	1	0	0	0	0	0	1
LKTIIA	1	1	1	1	1	1	1	0	0	0	0	0	1
KTIIAT	1	1	1	1	1	0	0	0	0	0	0	0	1
TIIATI	1	1	1	1	1	1	1	0	0	0	0	0	1
IIATIT	0	0	0	1	1	1	1	0	0	0	0	1	1
IATITG	0	0	0	0	0	0	0	0	0	0	0	0	1
ATITGE	0	0	0	0	0	0	0	0	0	0	0	0	1
KPYIAR	0	0	0	0	0	0	0	0	0	0	0	0	1
PYIARF	1	0	0	0	0	0	0	0	0	0	0	0	1
YIARFE	0	0	0	1	1	1	1	0	0	0	0	0	1
SDELRA	0	0	0	0	0	0	0	0	0	0	0	0	1
DELRAV	0	0	0	0	0	0	0	0	0	0	0	0	1
ELRAVI	0	1	0	1	1	0	0	0	0	0	0	1	1
LRAVIE	1	1	1	1	1	0	0	0	0	0	0	0	1
RAVIEA	0	1	1	1	1	1	1	0	0	0	0	0	1
AVIEAH	0	1	0	1	1	0	0	0	0	0	0	0	1
VIEAHT	0	0	0	0	0	0	0	0	0	0	0	0	1
IEAHTG	0	0	0	0	0	0	0	0	0	0	0	0	1
EAHTGE	0	0	0	0	0	0	0	0	0	0	0	0	0
KPFIAR	1	0	0	0	0	0	0	0	0	0	0	0	1
PFIARF	1	0	0	0	0	0	0	0	0	0	0	0	1
FIARFE	0	0	0	1	1	1	1	0	0	0	0	0	1
IARFEG	0	0	0	0	0	0	0	0	0	0	0	0	1
ARFEGR	0	0	0	0	0	0	0	0	0	0	0	0	1
RFEGRL	0	0	0	0	0	0	0	0	0	0	0	0	1
FEGRLF	0	0	0	0	0	0	0	0	0	0	0	0	1
EGRLFS	0	0	0	0	0	1	1	0	0	0	0	0	1
GRLFSR	1	0	1	0	0	0	0	0	0	0	0	0	1
RLFSRS	0	0	0	0	0	0	0	0	0	0	0	0	1
LFSRSD	0	0	0	0	0	0	0	0	0	0	0	0	1
RSDELK	0	0	0	0	0	0	0	0	0	0	0	0	1
SDELKA	0	0	0	0	0	0	0	0	0	0	0	0	1
DELKAI	0	0	0	0	0	0	0	0	0	0	0	0	1
ELKAII	0	1	0	0	0	1	1	0	0	0	0	0	1
LKAIIK	0	1	1	1	1	0	0	0	0	0	0	0	1
KAIIKE	0	1	1	1	1	0	0	0	0	0	0	0	1
AIIKEL	0	1	1	1	1	0	0	0	0	0	0	0	1
IIKELT	0	0	0	0	0	0	0	0	0	0	0	0	1
IKELTG	0	0	0	0	0	0	0	0	0	0	0	0	0
KELTGE	0	0	0	0	0	0	0	0	0	0	0	0	1
KPFLAR	1	0	0	0	0	0	0	0	0	0	0	0	1
PFLARF	1	0	0	0	0	0	0	0	0	0	0	0	1
FLARFR	1	1	1	1	1	0	0	0	0	0	0	1	1
LARFRG	0	0	0	0	0	0	0	0	0	0	0	0	1
ARFRGR	0	0	0	0	0	0	0	0	0	0	0	0	1
RFRGRI	0	0	1	0	0	0	0	0	0	0	0	0	1
FRGRIF	1	0	1	0	0	0	0	0	0	0	0	0	1
RGRIFS	0	0	1	0	0	0	0	0	0	0	0	0	1
GRIFSR	1	0	1	0	1	0	0	0	0	0	0	0	1
RIFSRS	0	0	0	0	0	0	0	0	0	0	0	0	1
IFSRSD	0	0	0	0	0	0	0	0	0	0	0	0	1
FSRSDE	0	0	0	0	0	0	0	0	0	0	0	0	1
SRSDEL	0	0	0	0	0	0	0	0	0	0	0	0	1
RSDELR	0	0	0	0	0	0	0	0	0	0	0	0	1
SDELRT	0	0	0	0	0	0	0	0	0	0	0	0	1
DELRTL	0	0	0	0	0	0	0	0	0	0	0	0	1
ELRTLI	0	0	0	0	0	0	0	0	0	0	0	0	1
LRTLIA	1	1	1	1	1	1	1	0	0	0	0	0	1
RTLIAA	1	1	1	1	1	0	0	0	0	0	0	0	1
TLIAAF	1	1	1	1	1	0	0	0	0	0	0	0	1
LIAAFT	1	1	1	1	1	1	1	0	0	0	0	1	1
IAAFTG	0	0	0	0	0	0	0	0	0	0	0	0	1
AAFTGE	0	0	0	0	0	0	0	0	0	0	0	0	1
GVTAVQ	0	0	0	0	0	0	0	0	0	0	0	0	1
VTAVQK	0	0	0	0	0	0	0	0	0	0	0	0	1
TAVQKT	0	0	0	0	0	0	0	0	0	0	0	0	1
AVQKTV	0	0	0	0	0	1	1	0	0	0	0	0	1
KVLDAV	0	1	0	1	1	0	0	0	0	0	0	0	1
RVEKVA	0	0	0	0	0	0	0	0	0	0	0	0	1
VEKVAI	0	1	0	1	1	0	0	0	0	0	0	0	1
EKVAIL	0	0	0	0	0	1	1	0	0	0	0	0	1
KVAILG	1	1	1	1	1	0	0	0	0	0	0	0	1
VAILGL	1	1	1	1	1	0	0	0	0	0	0	0	1
AILGLM	1	1	1	1	1	0	0	0	0	0	0	1	1
ILGLMV	1	1	1	1	1	0	0	0	0	0	0	1	1
LGLMVL	1	1	1	1	1	0	0	0	0	0	0	0	1
GLMVLA	1	1	1	1	1	0	0	0	0	0	0	0	1
SFNNGD	0	0	0	0	0	0	0	0	0	0	0	0	1
FNNGDC	0	0	0	0	0	0	0	0	0	0	0	0	1
NNGDCF	0	0	0	0	0	0	0	0	0	0	0	0	1
NGDCFI	0	0	0	0	0	0	0	0	0	0	0	0	1
GDCFIL	0	0	0	0	0	1	1	1	1	0	0	1	1
DCFILD	1	1	1	1	1	0	0	0	0	0	0	0	1
NAGDVA	0	0	0	0	0	0	0	0	0	0	0	0	1
AGDVAF	0	0	0	0	0	0	0	0	0	0	0	0	1
GDVAFV	0	0	0	0	0	1	1	1	1	1	1	0	1
FGSVQF	0	0	0	0	0	0	0	0	0	0	0	0	1
GSVQFV	0	0	0	0	0	1	1	0	0	0	0	0	1
SFFSFL	1	0	1	0	1	1	1	1	1	0	0	1	1
FFSFLG	1	0	1	0	0	1	1	0	0	0	0	1	1
FLGEAF	0	0	0	0	0	0	0	0	0	0	0	0	1
LGEAFD	0	0	0	0	0	0	0	0	0	0	0	0	1
DIKIME	1	1	1	1	1	0	0	0	0	0	0	0	1
IKIMER	0	1	1	1	1	0	0	0	0	0	0	0	1
KIMERV	0	1	1	1	1	0	0	0	0	0	0	0	1
IMERVV	1	1	1	1	1	0	0	0	0	0	0	0	1
MERVVE	0	0	0	1	1	0	0	0	0	0	0	0	1
ERVVEQ	0	0	0	1	1	0	0	0	0	0	0	0	1
RVVEQM	0	1	1	1	1	0	0	0	0	0	0	0	1
VVEQMC	0	1	0	0	1	0	0	0	0	0	0	0	1
VEQMCT	0	0	0	0	0	0	0	0	0	0	0	0	1
EQMCTT	0	0	0	0	0	0	0	0	0	0	0	0	1
QMCTTQ	0	0	0	0	0	0	0	0	0	0	0	0	1
MCTTQY	0	0	0	0	0	0	0	0	0	0	0	0	1
AGAVVG	0	1	0	0	0	0	0	0	0	0	0	0	1
GAVVGG	0	1	0	0	0	0	0	0	0	0	0	0	1
AVVGGL	0	1	0	0	0	0	0	0	0	0	0	0	1
VVGGLG	0	0	0	0	0	0	0	0	0	0	0	0	1
VGGLGG	0	0	0	0	0	0	0	0	0	0	0	0	1
MKHMAG	0	0	0	0	0	0	0	0	0	0	0	0	1
KHMAGA	0	0	0	0	0	0	0	0	0	0	0	0	1
HMAGAA	0	0	0	0	0	0	0	0	0	0	0	0	1
MAGAAA	0	1	0	0	0	0	0	0	0	0	0	0	1
AGAAAA	0	1	0	0	0	0	0	0	0	0	0	0	1
GAAAAG	0	0	0	0	0	0	0	0	0	0	0	0	1
AAAAGA	0	1	0	0	0	0	0	0	0	0	0	0	1
AAAGAV	0	1	0	0	0	0	0	0	0	0	0	0	1
AAGAVV	0	1	0	0	0	0	0	0	0	0	0	0	1
PQGGYQ	0	0	0	0	0	0	0	0	0	0	0	0	1
QGGYQQ	0	0	0	0	0	0	0	0	0	0	0	0	1
GGYQQY	0	0	0	0	0	0	0	0	0	0	0	0	1
GYQQYN	0	0	0	0	0	1	1	0	0	0	0	0	1
GNNQQN	0	0	0	0	0	0	0	0	0	0	0	0	1
NNQQNY	0	0	0	0	0	0	0	0	0	0	0	0	1
AEFHRW	1	0	0	0	1	0	0	0	0	0	0	0	1
EFHRWS	1	0	1	0	1	0	0	0	0	0	0	0	1
FHRWSS	1	0	0	0	0	0	0	0	0	0	0	0	1
HRWSSY	1	0	0	0	0	0	0	0	0	0	0	0	1
RWSSYM	1	0	0	0	0	1	1	0	0	0	0	0	1
WSSYMV	1	0	1	0	1	0	0	0	0	0	0	0	1
SSYMVY	1	0	0	0	0	0	0	0	0	0	0	0	1
SYMVYW	1	1	1	1	1	1	1	0	0	0	0	1	1
YMVYWK	1	1	1	1	1	1	1	0	0	0	0	1	1
ETLICS	1	1	1	1	1	0	0	0	0	0	0	0	1
TLICSR	1	1	1	1	1	0	0	0	0	0	0	0	1
LICSRT	0	0	0	0	0	0	0	0	0	0	0	0	1
ICSRTV	0	0	0	0	0	0	0	0	0	0	0	0	1
CSRTVK	0	0	0	0	0	0	0	0	0	0	0	0	1
SRTVKK	0	0	0	0	0	0	0	0	0	0	0	0	1
RTVKKN	0	0	0	0	0	0	0	0	0	0	0	0	1
TVKKNI	0	0	0	0	0	0	0	0	0	0	0	0	1
VKKNII	0	0	0	0	0	0	0	0	0	0	0	0	1
KKNIIE	0	0	0	0	0	0	0	0	0	0	0	0	1
KNIIEE	0	0	0	1	0	0	0	0	0	0	0	0	1
NIIEEN	0	0	0	0	0	0	0	0	0	0	0	0	1
EASNCF	0	0	0	0	0	0	0	0	0	0	0	0	1
ASNCFA	0	0	0	0	0	1	1	0	0	0	0	0	1
SNCFAI	1	0	0	0	0	0	0	0	0	0	0	0	1
NCFAIR	1	1	1	1	1	1	1	0	0	0	0	0	1
CFAIRH	1	1	1	1	1	0	0	0	0	0	0	0	1
FAIRHF	1	1	1	1	1	0	0	0	0	0	0	0	1
AIRHFE	1	0	1	0	1	0	0	0	0	0	0	0	1
IRHFEN	0	0	0	0	0	0	0	0	0	0	0	0	1
RHFENK	0	0	0	0	0	0	0	0	0	0	0	0	1
HFENKF	0	0	0	0	0	0	0	0	0	0	0	0	1
FENKFA	0	0	0	0	0	1	1	0	0	0	0	0	1
ENKFAV	0	0	0	0	0	0	0	0	0	0	0	0	1
NKFAVE	0	0	0	0	0	0	0	0	0	0	0	0	1
KFAVET	0	0	0	1	0	0	0	0	0	0	0	0	1
FAVETL	0	0	1	1	1	1	1	0	0	0	0	0	1
AVETLI	0	0	0	1	0	0	0	0	0	0	0	0	1
VETLIC	1	1	1	1	1	1	1	0	0	0	0	0	1
ETLICF	1	1	1	1	1	0	0	0	0	0	0	0	1
TLICFN	1	1	1	1	1	1	1	0	0	0	0	0	1
LICFNL	1	1	1	1	1	0	0	0	0	0	0	0	1
ICFNLF	1	1	1	1	1	1	1	0	0	0	0	1	1
CFNLFL	1	1	1	1	1	1	1	0	0	0	0	1	1
FNLFLN	1	1	1	1	1	1	1	0	0	0	0	0	1
NLFLNS	1	0	1	0	1	1	1	0	0	0	0	0	1
LFLNSQ	0	0	0	0	0	1	1	0	0	0	0	0	1
FLNSQE	0	0	0	0	0	0	0	0	0	0	0	0	1
LNSQEK	0	0	0	0	0	0	0	0	0	0	0	0	1
NSQEKH	0	0	0	0	0	0	0	0	0	0	0	0	1
SQEKHY	0	0	0	0	0	0	0	0	0	0	0	0	1
VTVKVN	0	0	0	1	0	0	0	0	0	0	0	0	1
TVKVNA	0	0	0	0	0	0	0	0	0	0	0	0	1
VKVNAV	0	1	0	1	1	0	0	0	0	0	0	0	1
KVNAVK	0	0	0	0	0	0	0	0	0	0	0	0	1
VNAVKV	0	1	0	1	1	0	0	0	0	0	0	0	1
NAVKVT	0	0	0	0	0	0	0	0	0	0	0	0	1
AVKVTV	0	1	1	1	1	0	0	0	0	0	0	0	1
KETAAA	0	0	0	0	0	0	0	0	0	0	0	0	0
ETAAAK	0	0	0	0	0	0	0	0	0	0	0	0	0
TAAAKF	0	0	0	0	0	0	0	0	0	0	0	0	1
AAAKFE	0	0	0	0	0	1	1	0	0	0	0	0	1
AAKFER	0	0	0	0	0	0	0	0	0	0	0	0	1
AKFERQ	0	0	0	0	0	0	0	0	0	0	0	0	1
KFERQH	0	0	0	0	0	0	0	0	0	0	0	0	1
FERQHM	0	0	0	0	0	0	0	0	0	0	0	0	1
ERQHMD	0	0	0	0	0	0	0	0	0	0	0	0	1
RQHMDS	0	0	0	0	0	0	0	0	0	0	0	0	1
QHMDSS	0	0	0	0	0	0	0	0	0	0	0	0	1
HMDSST	0	0	0	0	0	0	0	0	0	0	0	0	1
MDSSTS	0	0	0	0	0	0	0	0	0	0	0	0	1
DSSTSA	0	0	0	0	0	0	0	0	0	0	0	0	1
SSTSAA	0	0	0	0	0	0	0	0	0	0	0	0	1
IKYLEF	1	1	1	1	1	0	0	0	0	0	0	0	1
KYLEFI	1	1	1	1	1	1	1	0	0	0	0	1	1
YLEFIS	1	0	1	1	1	1	1	1	1	0	0	1	1
LEFISQ	1	0	0	1	1	1	1	0	0	0	0	0	1
EFISQA	0	0	0	1	1	0	0	0	0	0	0	0	1
FISQAI	0	1	0	1	1	0	0	0	0	0	0	0	1
ISQAII	0	1	0	1	1	1	1	0	0	0	0	0	1
SQAIIH	0	1	0	1	1	1	1	0	0	0	0	0	1
QAIIHV	1	1	1	1	1	0	0	0	0	0	0	0	1
AIIHVL	1	1	1	1	1	0	0	0	0	0	0	1	1
IIHVLH	1	1	1	1	1	0	0	0	0	0	0	1	1
IHVLHS	1	1	1	1	1	0	0	0	0	0	0	1	1
HVLHSR	1	0	1	0	1	0	0	0	0	0	0	0	1
MLSNTT	0	0	0	0	0	1	1	0	0	0	0	0	1
LSNTTA	0	0	0	0	0	0	0	0	0	0	0	0	1
SNTTAI	0	0	0	0	0	0	0	0	0	0	0	0	1
NTTAIA	0	0	0	0	0	1	1	0	0	0	0	0	1
TTAIAE	0	0	0	1	1	0	0	0	0	0	0	0	1
TAIAEA	0	0	0	1	1	0	0	0	0	0	0	0	1
AIAEAW	0	0	0	1	1	0	0	0	0	0	0	0	1
IAEAWA	0	0	0	1	1	1	1	0	0	0	0	0	1
AEAWAR	0	0	0	1	1	0	0	0	0	0	0	0	1
EAWARL	0	0	0	1	1	0	0	0	0	0	0	0	1
SNKGAI	0	0	0	0	0	0	0	0	0	0	0	0	1
NKGAII	0	0	0	0	0	0	0	0	0	0	0	0	1
KGAIIG	0	1	0	0	0	1	1	0	0	0	0	0	1
GAIIGL	0	1	1	0	1	0	0	0	0	0	0	0	1
AIIGLM	1	1	1	1	1	0	0	0	0	0	0	1	1
IIGLMV	1	1	1	1	1	0	0	0	0	0	0	1	1
IGLMVG	1	1	1	0	1	0	0	0	0	0	0	0	1
GLMVGG	0	1	0	0	0	0	0	0	0	0	0	0	1
LMVGGV	0	1	0	0	0	0	0	0	0	0	0	0	1
MVGGVV	0	1	0	0	0	0	0	0	0	0	0	0	1
VGGVVI	0	1	0	0	0	0	0	0	0	0	0	0	1
GGVVIA	0	1	0	0	0	1	1	1	1	0	0	0	1
NFLVHS	1	1	1	1	1	0	0	0	0	0	0	0	1
LVHSSN	0	0	0	0	0	0	0	0	0	0	0	0	1
VHSSNN	0	0	0	0	0	0	0	0	0	0	0	0	1
HSSNNF	0	0	0	0	0	0	0	0	0	0	0	0	1
SSNNFG	0	0	0	0	0	1	1	0	0	0	0	0	1
SNNFGA	0	0	0	0	0	0	0	0	0	0	0	0	1
NNFGAI	0	0	0	0	0	0	0	0	0	0	0	0	1
FGAILS	0	1	1	0	1	0	0	0	0	0	0	0	1
GAILSS	0	1	1	0	1	1	1	0	0	0	0	0	1
SAMSRP	0	0	0	0	0	0	0	0	0	0	0	0	1
AMSRPI	0	0	0	0	0	0	0	0	0	0	0	0	1
MSRPII	0	0	0	0	0	0	0	0	0	0	0	0	1
SRPIIH	0	0	0	0	0	0	0	0	0	0	0	0	1
RPIIHF	1	0	0	1	0	0	0	0	0	0	0	0	1
PIIHFG	1	0	0	0	0	1	1	0	0	0	0	0	1
IIHFGS	0	0	0	0	0	0	0	0	0	0	0	0	1
IHFGSD	0	0	0	0	0	0	0	0	0	0	0	0	1
HFGSDY	0	0	0	0	0	0	0	0	0	0	0	0	1
FGSDYE	0	0	0	0	0	0	0	0	0	0	0	0	1
GSDYED	0	0	0	0	0	0	0	0	0	0	0	0	1
SDYEDR	0	0	0	0	0	0	0	0	0	0	0	0	1
DYEDRY	0	0	0	0	0	0	0	0	0	0	0	0	1
YEDRYY	0	0	0	0	0	0	0	0	0	0	0	0	1
EDRYYR	0	0	0	0	0	0	0	0	0	0	0	0	1
DRYYRE	1	0	0	1	1	0	0	0	0	0	0	0	1
RYYREN	0	0	0	0	0	0	0	0	0	0	0	0	1
YYRENM	0	0	0	0	0	0	0	0	0	0	0	0	1
YRENMH	0	0	0	0	0	0	0	0	0	0	0	0	1
RENMHR	0	0	0	0	0	0	0	0	0	0	0	0	1
ENMHRY	0	0	0	0	0	0	0	0	0	0	0	0	1
NMHRYP	1	0	0	0	0	0	0	0	0	0	0	0	1
MHRYPN	0	0	0	0	0	0	0	0	0	0	0	0	1
NITIKQ	0	0	0	0	0	0	0	0	0	0	0	0	1
ITIKQH	0	0	0	0	0	0	0	0	0	0	0	0	1
TIKQHT	0	0	0	0	0	0	0	0	0	0	0	0	1
IKQHTV	0	0	0	0	0	0	0	0	0	0	0	0	1
KQHTVT	0	0	0	0	0	0	0	0	0	0	0	0	1
QHTVTT	0	0	0	0	0	0	0	0	0	0	0	0	1
HTVTTT	0	0	0	0	0	1	1	0	0	0	0	0	1
TVTTTT	0	0	0	0	0	0	0	0	0	0	0	0	1
RHFWQQ	1	1	1	1	1	0	0	0	0	0	0	0	1
HFWQQD	0	0	0	0	0	0	0	0	0	0	0	0	1
FWQQDE	0	0	0	0	0	0	0	0	0	0	0	0	1
WQQDEP	0	0	0	0	0	0	0	0	0	0	0	0	1
QQDEPP	0	0	0	0	0	0	0	0	0	0	0	0	1
QDEPPQ	0	0	0	0	0	0	0	0	0	0	0	0	1
DEPPQS	0	0	0	0	0	0	0	0	0	0	0	0	1
EPPQSP	0	0	0	0	0	0	0	0	0	0	0	0	1
PPQSPW	0	0	0	0	0	0	0	0	0	0	0	0	1
PQSPWD	0	0	0	0	0	0	0	0	0	0	0	0	1
QSPWDR	0	0	0	0	0	0	0	0	0	0	0	0	1
SPWDRV	0	0	0	0	0	0	0	0	0	0	0	0	1
PWDRVK	0	0	0	0	0	0	0	0	0	0	0	0	1
WDRVKD	0	0	0	0	0	0	0	0	0	0	0	0	0
DRVKDL	0	0	0	0	0	0	0	0	0	0	0	0	1
RVKDLA	0	0	0	0	0	0	0	0	0	0	0	0	1
VKDLAT	0	0	0	0	0	0	0	0	0	0	0	0	1
KDLATV	0	0	0	0	0	1	1	0	0	0	0	0	1
DLATVY	0	0	0	1	0	0	0	0	0	0	0	0	1
LATVYV	1	1	1	1	1	1	1	0	0	0	0	0	1
ATVYVD	1	0	1	1	1	0	0	0	0	0	0	0	1
TVYVDV	1	0	1	1	1	0	0	0	0	0	0	0	1
VYVDVL	1	1	1	1	1	0	0	0	0	0	0	1	1
YVDVLK	0	1	0	1	1	0	0	0	0	0	0	0	1
VDVLKD	0	0	0	1	0	0	0	0	0	0	0	0	1
DVLKDS	0	0	0	0	0	0	0	0	0	0	0	0	1
VLKDSG	0	0	0	0	0	0	0	0	0	0	0	0	1
LKDSGR	0	0	0	0	0	0	0	0	0	0	0	0	1
KDSGRD	0	0	0	0	0	0	0	0	0	0	0	0	1
DSGRDY	0	0	0	0	0	0	0	0	0	0	0	0	1
SGRDYV	0	0	0	0	0	0	0	0	0	0	0	0	1
GRDYVS	0	0	0	0	0	0	0	0	0	0	0	0	1
RDYVSQ	0	0	0	0	0	0	0	0	0	0	0	0	1
DYVSQF	0	0	0	0	0	0	0	0	0	0	0	0	1
YVSQFE	0	0	0	0	0	1	1	0	0	0	0	0	1
VSQFEG	0	0	0	0	0	0	0	0	0	0	0	0	1
SQFEGS	0	0	0	0	0	0	0	0	0	0	0	0	1
QFEGSA	0	0	0	0	0	0	0	0	0	0	0	0	1
FEGSAL	0	0	0	0	0	0	0	0	0	0	0	0	1
EGSALG	0	0	0	0	0	0	0	0	0	0	0	0	1
GSALGK	0	0	0	0	0	0	0	0	0	0	0	0	1
SALGKQ	0	0	0	0	0	0	0	0	0	0	0	0	0
ALGKQL	0	1	0	0	0	0	0	0	0	0	0	0	0
LGKQLN	0	0	0	0	0	0	0	0	0	0	0	0	1
GKQLNL	0	0	0	0	0	0	0	0	0	0	0	0	1
KQLNLK	0	0	0	0	0	0	0	0	0	0	0	0	1
QLNLKL	0	1	1	0	1	0	0	0	0	0	0	0	0
LNLKLL	1	1	1	0	1	0	0	0	0	0	0	0	1
NLKLLD	1	1	1	0	1	0	0	0	0	0	0	0	1
LKLLDN	0	0	0	0	0	0	0	0	0	0	0	0	1
KLLDNW	0	0	0	0	0	0	0	0	0	0	0	0	1
LLDNWD	0	0	0	0	0	0	0	0	0	0	0	0	1
LDNWDS	0	0	0	0	0	0	0	0	0	0	0	0	1
DNWDSV	0	0	0	0	0	0	0	0	0	0	0	0	1
NWDSVT	0	0	0	0	0	0	0	0	0	0	0	0	1
WDSVTS	0	0	0	0	0	0	0	0	0	0	0	0	1
DSVTST	0	0	0	0	0	0	0	0	0	0	0	0	1
SVTSTF	0	0	0	0	0	0	0	0	0	0	0	0	1
VTSTFS	0	0	0	0	0	1	1	0	0	0	0	1	1
TSTFSK	0	0	0	0	0	0	0	0	0	0	0	0	1
STFSKL	0	0	0	0	0	0	0	0	0	0	0	0	1
TFSKLR	0	0	0	0	0	0	0	0	0	0	0	0	1
FSKLRE	0	0	0	0	0	0	0	0	0	0	0	0	1
SKLREQ	0	0	0	0	0	0	0	0	0	0	0	0	1
KLREQL	0	0	0	0	0	0	0	0	0	0	0	0	1
LREQLG	0	0	0	0	0	0	0	0	0	0	0	0	1
REQLGP	0	0	0	0	0	0	0	0	0	0	0	0	1
EQLGPV	0	0	0	0	0	0	0	0	0	0	0	0	1
QLGPVT	0	0	0	0	0	0	0	0	0	0	0	0	1
LGPVTQ	0	0	0	0	0	0	0	0	0	0	0	0	1
GPVTQE	0	0	0	0	0	0	0	0	0	0	0	0	1
PVTQEF	0	0	0	0	0	0	0	0	0	0	0	0	1
VTQEFW	0	0	0	0	0	1	1	0	0	0	0	0	1
TQEFWD	0	0	0	0	0	0	0	0	0	0	0	0	1
QEFWDN	1	0	0	0	0	0	0	0	0	0	0	0	1
EFWDNL	1	0	0	0	0	0	0	0	0	0	0	0	1
FWDNLE	0	0	0	0	0	0	0	0	0	0	0	0	1
WDNLEK	0	0	0	0	0	0	0	0	0	0	0	0	1
DNLEKE	0	0	0	0	0	0	0	0	0	0	0	0	1
NLEKET	0	0	0	0	0	0	0	0	0	0	0	0	1
LEKETE	0	0	0	0	0	0	0	0	0	0	0	0	1
EKETEG	0	0	0	0	0	0	0	0	0	0	0	0	1
KETEGL	0	0	0	0	0	0	0	0	0	0	0	0	1
ETEGLR	0	0	0	0	0	0	0	0	0	0	0	0	1
TEGLRQ	0	0	0	0	0	0	0	0	0	0	0	0	1
EGLRQE	0	0	0	0	0	0	0	0	0	0	0	0	1
GLRQEM	0	0	0	0	0	0	0	0	0	0	0	0	1
LRQEMS	0	0	0	0	0	0	0	0	0	0	0	0	1
CPLMVK	1	0	0	0	0	0	0	0	0	0	0	0	0
PLMVKV	1	0	0	0	0	0	0	0	0	0	0	0	1
LMVKVL	1	1	1	1	1	0	0	0	0	0	0	1	1
MVKVLD	0	1	0	1	1	0	0	0	0	0	0	0	1
VKVLDA	0	1	0	1	1	0	0	0	0	0	0	0	1
YTIAAL	1	1	1	1	1	0	0	0	0	0	0	0	1
TIAALL	0	1	1	1	1	1	1	0	0	0	0	1	1
IAALLS	1	1	1	1	1	1	1	0	0	0	0	0	1
AALLSP	0	0	0	0	0	0	0	0	0	0	0	0	1
ALLSPY	0	0	0	0	0	0	0	0	0	0	0	0	1
LLSPYS	0	0	0	0	0	1	1	0	0	0	0	0	1
SNFLNC	1	0	0	0	0	0	0	0	0	0	0	0	1
NFLNCY	1	0	1	0	1	1	1	0	0	0	0	1	1
FLNCYV	1	1	1	1	1	1	1	0	0	0	0	1	1
LNCYVS	1	0	1	1	1	0	0	0	0	0	0	0	1
NCYVSG	0	0	0	0	0	0	0	0	0	0	0	0	1
CYVSGF	1	0	1	0	0	0	0	0	0	0	0	0	1
YVSGFH	0	0	0	0	0	0	0	0	0	0	0	1	1
VSGFHP	0	0	0	0	0	0	0	0	0	0	0	0	1
SGFHPS	0	0	0	0	0	0	0	0	0	0	0	0	1
GFHPSD	0	0	0	0	0	0	0	0	0	0	0	0	1
FHPSDI	0	0	0	0	0	0	0	0	0	0	0	0	1
HPSDIE	0	0	0	0	0	0	0	0	0	0	0	0	1
PSDIEV	0	0	0	0	0	0	0	0	0	0	0	0	1
SDIEVD	0	0	0	0	0	0	0	0	0	0	0	0	1
DIEVDL	0	0	0	1	0	0	0	0	0	0	0	0	1
IEVDLL	0	0	0	1	1	0	0	0	0	0	0	0	1
RSWFSF	1	0	1	0	1	1	1	0	0	0	0	0	1
SWFSFL	1	0	1	0	1	1	1	0	0	0	0	1	1
WFSFLG	1	0	1	0	0	1	1	0	0	0	0	1	1
FSFLGE	0	0	0	0	0	0	0	0	0	0	0	0	1
SFLGEA	0	0	0	0	0	0	0	0	0	0	0	0	1
FLGEAY	0	0	0	0	0	0	0	0	0	0	0	0	1
NFGSVQ	0	0	0	0	0	0	0	0	0	0	0	0	1
VFMKGL	0	1	1	0	0	0	0	0	0	0	0	0	1
FMKGLS	0	0	0	0	0	0	0	0	0	0	0	0	1
MKGLSK	0	0	0	0	0	0	0	0	0	0	0	0	1
KGLSKA	0	0	0	0	0	0	0	0	0	0	0	0	1
GLSKAK	0	0	0	0	0	0	0	0	0	0	0	0	1
LSKAKE	0	0	0	0	0	0	0	0	0	0	0	0	1
SKAKEG	0	0	0	0	0	0	0	0	0	0	0	0	1
KAKEGV	0	0	0	0	0	0	0	0	0	0	0	0	1
AKEGVV	0	0	0	0	0	0	0	0	0	0	0	0	1
KEGVVA	0	0	0	0	0	0	0	0	0	0	0	0	1
EGVVAA	0	1	0	0	0	0	0	0	0	0	0	0	1
KEGVLY	0	0	0	0	0	0	0	0	0	0	0	0	1
EGVLYV	0	1	0	0	0	1	1	1	1	1	1	0	1
GVLYVG	1	1	1	1	1	0	0	0	0	0	0	0	1
VLYVGS	0	0	0	0	0	0	0	0	0	0	0	0	1
LYVGSK	0	0	0	0	0	0	0	0	0	0	0	0	1
YVGSKT	0	0	0	0	0	0	0	0	0	0	0	0	1
VGSKTK	0	0	0	0	0	0	0	0	0	0	0	0	1
GSKTKE	0	0	0	0	0	0	0	0	0	0	0	0	1
SKTKEG	0	0	0	0	0	0	0	0	0	0	0	0	1
KTKEGV	0	0	0	0	0	0	0	0	0	0	0	0	1
TKEGVV	0	0	0	0	0	0	0	0	0	0	0	0	1
KEGVVH	0	0	0	0	0	0	0	0	0	0	0	0	1
EGVVHG	0	0	0	0	0	0	0	0	0	0	0	0	1
GVVHGV	0	1	0	0	0	0	0	0	0	0	0	0	1
VVHGVA	0	1	0	0	0	0	0	0	0	0	0	0	1
VHGVAT	0	0	0	0	0	0	0	0	0	0	0	0	1
HGVATV	0	0	0	0	0	1	1	0	0	0	0	0	1
GVATVA	0	0	0	0	0	0	0	0	0	0	0	0	1
VATVAE	0	0	0	1	0	0	0	0	0	0	0	0	1
ATVAEK	0	0	0	0	0	0	0	0	0	0	0	0	1
TVAEKT	0	0	0	0	0	0	0	0	0	0	0	0	1
VAEKTK	0	0	0	0	0	0	0	0	0	0	0	0	1
AEKTKE	0	0	0	0	0	0	0	0	0	0	0	0	1
EKTKEQ	0	0	0	0	0	0	0	0	0	0	0	0	1
KTKEQV	0	0	0	0	0	0	0	0	0	0	0	0	1
TKEQVT	0	0	0	0	0	0	0	0	0	0	0	0	1
KEQVTN	0	0	0	0	0	0	0	0	0	0	0	0	1
VTAVAQ	0	1	0	1	1	0	0	0	0	0	0	0	1
TAVAQK	0	1	0	1	0	0	0	0	0	0	0	0	1
AVAQKT	0	0	0	0	0	0	0	0	0	0	0	0	1
VAQKTV	0	0	0	0	0	1	1	0	0	0	0	0	1
AQKTVE	0	0	0	0	0	0	0	0	0	0	0	0	1
QKTVEG	0	0	0	0	0	0	0	0	0	0	0	0	1
KTVEGA	0	0	0	0	0	0	0	0	0	0	0	0	0
TVEGAG	0	0	0	0	0	0	0	0	0	0	0	0	1
VEGAGS	0	0	0	0	0	0	0	0	0	0	0	0	1
EGAGSI	0	0	0	0	0	0	0	0	0	0	0	0	1
GAGSIA	0	0	0	0	0	1	1	0	0	0	0	0	1
AGSIAA	0	0	0	0	0	0	0	0	0	0	0	0	1
GSIAAA	0	0	0	0	0	0	0	0	0	0	0	0	1
SIAAAT	0	0	0	1	0	0	0	0	0	0	0	0	1
IAAATG	0	0	0	0	0	0	0	0	0	0	0	0	1
AAATGF	0	0	0	0	0	0	0	0	0	0	0	0	1
AATGFV	0	0	0	0	0	0	0	0	0	0	0	0	1
ATGFVK	0	0	0	0	0	0	0	0	0	0	0	0	1
TGFVKK	0	0	0	0	0	0	0	0	0	0	0	0	1
GFVKKD	0	0	0	0	0	0	0	0	0	0	0	0	1
FVKKDQ	0	0	0	0	0	0	0	0	0	0	0	0	1
VKKDQL	0	0	0	0	0	0	0	0	0	0	0	0	1
KKDQLG	0	0	0	0	0	0	0	0	0	0	0	0	0
GYLTVA	1	1	1	0	1	0	0	0	0	0	0	0	1
YLTVAA	0	1	0	1	1	0	0	0	0	0	0	0	1
LTVAAV	1	1	1	1	1	0	0	0	0	0	0	0	1
TVAAVF	0	1	0	1	1	0	0	0	0	0	0	1	1
VAAVFR	1	1	1	1	1	1	1	0	0	0	0	0	1
SYGGEG	0	0	0	0	0	0	0	0	0	0	0	0	1
YGGEGI	0	0	0	0	0	0	0	0	0	0	0	0	1
GGEGIG	0	0	0	0	0	0	0	0	0	0	0	0	1
GEGIGN	0	0	0	0	0	0	0	0	0	0	0	0	1
EGIGNV	0	0	0	0	0	0	0	0	0	0	0	0	1
GIGNVA	0	0	0	0	0	0	0	0	0	0	0	0	1
IGNVAV	0	1	0	0	0	0	0	0	0	0	0	0	1
GNVAVA	0	0	0	0	0	0	0	0	0	0	0	0	1
NVAVAG	0	1	0	0	0	0	0	0	0	0	0	0	1
VAVAGE	0	0	0	0	0	0	0	0	0	0	0	0	1
AVAGEL	0	0	0	0	0	0	0	0	0	0	0	0	1
VAGELP	0	0	0	0	0	0	0	0	0	0	0	0	1
AGELPV	0	0	0	0	0	0	0	0	0	0	0	0	1
GELPVA	0	0	0	0	0	0	0	0	0	0	0	0	1
ELPVAG	0	0	0	0	0	0	0	0	0	0	0	0	1
LPVAGK	0	0	0	0	0	0	0	0	0	0	0	0	1
PVAGKT	0	0	0	0	0	0	0	0	0	0	0	0	1
VAGKTA	0	0	0	0	0	0	0	0	0	0	0	0	1
AGKTAV	0	0	0	0	0	0	0	0	0	0	0	0	1
GKTAVA	0	0	0	0	0	0	0	0	0	0	0	0	1
KTAVAG	0	0	0	0	0	0	0	0	0	0	0	0	1
TAVAGR	0	0	0	0	0	0	0	0	0	0	0	0	1
AVAGRV	0	1	0	0	0	0	0	0	0	0	0	0	1
VAGRVP	0	0	0	0	0	0	0	0	0	0	0	0	1
AGRVPI	0	0	0	0	0	0	0	0	0	0	0	0	1
GRVPII	0	0	0	0	0	0	0	0	0	0	0	0	1
RVPIIG	1	0	0	0	0	0	0	0	0	0	0	0	1
VPIIGA	0	0	0	0	0	0	0	0	0	0	0	0	1
PIIGAV	0	0	0	0	0	0	0	0	0	0	0	0	1
IIGAVG	0	0	0	0	0	0	0	0	0	0	0	0	1
IGAVGF	0	1	0	0	0	0	0	0	0	0	0	0	1
GAVGFG	0	0	0	0	0	1	1	0	0	0	0	0	1
AVGFGG	0	0	0	0	0	0	0	0	0	0	0	0	1
VGFGGP	0	0	0	0	0	0	0	0	0	0	0	0	1
GFGGPA	0	0	0	0	0	0	0	0	0	0	0	0	1
FGGPAG	0	0	0	0	0	0	0	0	0	0	0	0	1
GGPAGA	0	0	0	0	0	0	0	0	0	0	0	0	1
GPAGAA	0	0	0	0	0	0	0	0	0	0	0	0	1
PAGAAG	0	0	0	0	0	0	0	0	0	0	0	0	1
AGAAGA	0	0	0	0	0	0	0	0	0	0	0	0	1
GAAGAV	0	0	0	0	0	0	0	0	0	0	0	0	1
AAGAVS	0	0	0	0	0	0	0	0	0	0	0	0	1
AGAVSI	0	0	0	0	0	0	0	0	0	0	0	0	1
GAVSIA	0	0	0	0	0	1	1	1	1	0	0	0	1
AVSIAG	0	0	0	0	0	0	0	0	0	0	0	0	1
VSIAGR	0	0	0	0	0	0	0	0	0	0	0	0	1
GNLPFL	0	0	0	0	0	0	0	0	0	0	0	0	1
NLPFLG	1	0	0	0	0	0	0	0	0	0	0	0	1
LPFLGT	0	0	0	0	0	0	0	0	0	0	0	0	1
PFLGTA	0	0	0	0	0	0	0	0	0	0	0	0	1
FLGTAG	0	0	0	0	0	0	0	0	0	0	0	0	1
LGTAGV	0	0	0	0	0	0	0	0	0	0	0	0	1
GTAGVA	0	0	0	0	0	0	0	0	0	0	0	0	1
TAGVAG	0	0	0	0	0	0	0	0	0	0	0	0	1
AGVAGE	0	0	0	0	0	0	0	0	0	0	0	0	1
GVAGEF	0	0	0	0	0	0	0	0	0	0	0	0	1
VAGEFP	0	0	0	0	0	1	1	0	0	0	0	0	1
AGEFPT	0	0	0	0	0	0	0	0	0	0	0	0	1
GEFPTA	0	0	0	0	0	0	0	0	0	0	0	0	1
VHDCVN	0	0	0	0	0	0	0	0	0	0	0	0	1
HDCVNI	0	0	0	0	0	0	0	0	0	0	0	0	1
DCVNIT	0	0	0	0	0	1	1	1	1	0	0	0	1
CVNITI	1	1	1	1	1	0	0	0	0	0	0	0	1
VNITIK	1	1	1	1	1	1	1	0	0	0	0	0	1
SMVLFS	1	1	1	1	1	1	1	1	1	0	0	1	1
MVLFSS	1	0	1	0	1	1	1	0	0	0	0	0	1
VLFSSP	0	0	0	0	0	0	0	0	0	0	0	0	1
LFSSPP	0	0	0	0	0	0	0	0	0	0	0	0	1
FSSPPV	0	0	0	0	0	0	0	0	0	0	0	0	1
SSPPVI	0	0	0	0	0	0	0	0	0	0	0	0	1
SPPVIL	0	0	0	0	0	0	0	0	0	0	0	0	1
PPVILL	0	0	0	0	0	0	0	0	0	0	0	0	1
PVILLI	1	0	1	1	1	0	0	0	0	0	0	1	1
VILLIS	1	1	1	1	1	1	1	1	1	1	1	1	1
ILLISF	1	1	1	1	1	1	1	0	0	0	0	1	1
LLISFL	1	1	1	1	1	1	1	0	0	0	0	1	1
LISFLI	1	1	1	1	1	1	1	0	0	0	0	1	1
ISFLIF	1	1	1	1	1	1	1	1	1	1	1	1	1
SFLIFL	1	1	1	1	1	1	1	1	1	1	1	1	1
FLIFLI	1	1	1	1	1	1	1	0	0	0	0	1	1
LIFLIV	1	1	1	1	1	1	1	1	1	1	1	1	1
IFLIVG	1	1	1	1	1	0	0	0	0	0	0	1	1
RCELAR	0	1	0	1	1	0	0	0	0	0	0	0	1
CELART	0	0	0	0	0	0	0	0	0	0	0	0	1
ELARTL	0	0	0	0	0	0	0	0	0	0	0	0	1
LARTLK	0	1	0	0	0	0	0	0	0	0	0	0	1
ARTLKR	0	1	0	0	0	0	0	0	0	0	0	0	1
LANWMC	1	1	1	1	1	1	1	0	0	0	0	0	1
ANWMCL	1	1	1	1	1	0	0	0	0	0	0	0	1
NWMCLA	1	1	1	1	1	0	0	0	0	0	0	0	1
WMCLAK	1	1	1	1	1	0	0	0	0	0	0	0	1
MCLAKW	1	1	1	1	1	0	0	0	0	0	0	0	1
DLSFSK	0	0	0	0	0	0	0	0	0	0	0	0	1
LSFSKD	0	0	0	0	0	0	0	0	0	0	0	0	1
SFSKDW	0	0	0	0	0	0	0	0	0	0	0	0	1
FSKDWS	0	0	0	0	0	0	0	0	0	0	0	0	1
SKDWSF	0	0	0	0	0	0	0	0	0	0	0	0	1
EFTPTE	0	0	0	0	0	0	0	0	0	0	0	0	1
FTPTEK	0	0	0	0	0	0	0	0	0	0	0	0	1
TPTEKD	0	0	0	0	0	0	0	0	0	0	0	0	1
PTEKDE	0	0	0	0	0	0	0	0	0	0	0	0	1
QIVYKP	0	0	0	0	0	0	0	0	0	0	0	0	0
IVYKPV	0	0	0	0	0	0	0	0	0	0	0	0	1
VYKPVD	0	0	0	0	0	0	0	0	0	0	0	0	1
YKPVDL	0	0	0	0	0	0	0	0	0	0	0	0	1
KPVDLS	0	0	0	0	0	0	0	0	0	0	0	0	1
PVDLSK	0	0	0	0	0	0	0	0	0	0	0	0	1
VDLSKV	0	0	0	0	0	0	0	0	0	0	0	0	1
DLSKVT	0	0	0	0	0	0	0	0	0	0	0	0	1
LSKVTS	0	0	0	0	0	0	0	0	0	0	0	0	1
SKVTSK	0	0	0	0	0	0	0	0	0	0	0	0	1
KVTSKC	0	0	0	0	0	0	0	0	0	0	0	0	1
VTSKCG	0	0	0	0	0	0	0	0	0	0	0	0	1
TSKCGS	0	0	0	0	0	0	0	0	0	0	0	0	1
SKCGSL	0	0	0	0	0	0	0	0	0	0	0	0	1
KCGSLG	0	0	0	0	0	0	0	0	0	0	0	0	1
CGSLGN	0	0	0	0	0	0	0	0	0	0	0	0	1
GSLGNI	0	0	0	0	0	0	0	0	0	0	0	0	1
SLGNIH	0	0	0	0	0	1	1	0	0	0	0	0	1
LGNIHH	0	0	0	0	0	0	0	0	0	0	0	0	1
GNIHHK	0	0	0	0	0	0	0	0	0	0	0	0	1
NIHHKP	0	0	0	0	0	0	0	0	0	0	0	0	1
IHHKPG	0	0	0	0	0	0	0	0	0	0	0	0	1
HHKPGG	0	0	0	0	0	0	0	0	0	0	0	0	1
HKPGGG	0	0	0	0	0	0	0	0	0	0	0	0	1
KPGGGQ	0	0	0	0	0	0	0	0	0	0	0	0	1
PGGGQV	0	0	0	0	0	0	0	0	0	0	0	0	1
GGGQVE	0	0	0	0	0	0	0	0	0	0	0	0	1
NLKHQP	0	0	0	0	0	0	0	0	0	0	0	0	1
LKHQPG	0	0	0	0	0	0	0	0	0	0	0	0	1
KHQPGG	0	0	0	0	0	0	0	0	0	0	0	0	1
HQPGGG	0	0	0	0	0	0	0	0	0	0	0	0	1
QPGGGK	0	0	0	0	0	0	0	0	0	0	0	0	1
PGGGKV	0	0	0	0	0	0	0	0	0	0	0	0	1
GGGKVQ	0	0	0	0	0	0	0	0	0	0	0	0	1
GGKVQI	0	0	0	0	0	0	0	0	0	0	0	0	1
QIVYKE	0	0	0	1	1	1	1	0	0	0	0	0	0
IVYKEV	0	0	0	1	1	0	0	0	0	0	0	0	1
VYKEVD	0	0	0	0	0	0	0	0	0	0	0	0	1
GKVQIV	0	0	0	0	0	1	1	0	0	0	0	0	1
KVQIVY	1	1	1	1	1	0	0	0	0	0	0	0	1
VPHQKL	0	0	0	0	0	0	0	0	0	0	0	0	1
PHQKLV	0	0	0	0	0	0	0	0	0	0	0	0	1
VHPQKL	0	0	0	0	0	0	0	0	0	0	0	0	1
HPQKLV	0	0	0	0	0	0	0	0	0	0	0	0	1
PQKLVF	0	0	0	0	0	0	0	0	0	0	0	0	1
VHHPKL	0	0	0	0	0	0	0	0	0	0	0	0	1
HHPKLV	0	0	0	0	0	0	0	0	0	0	0	0	1
HPKLVF	0	0	0	0	0	0	0	0	0	0	0	0	1
PKLVFF	0	0	0	0	0	0	0	0	0	0	0	0	1
VHHQPL	0	0	0	0	0	0	0	0	0	0	0	0	1
HHQPLV	0	0	0	0	0	0	0	0	0	0	0	0	1
HQPLVF	0	0	0	0	0	0	0	0	0	0	0	0	1
QPLVFF	1	0	0	0	0	1	1	0	0	0	0	0	1
PLVFFA	1	0	1	1	1	1	1	1	1	0	0	0	1
KLVFFP	1	0	1	1	1	1	1	1	1	0	0	0	1
LVFFPE	1	0	0	0	0	0	0	0	0	0	0	0	1
VFFPED	0	0	0	0	0	0	0	0	0	0	0	0	1
VFFAEP	0	0	0	0	0	1	1	0	0	0	0	0	0
FFAEPV	0	0	0	0	0	0	0	0	0	0	0	0	0
FAEPVG	0	0	0	0	0	0	0	0	0	0	0	0	1
AEPVGS	0	0	0	0	0	0	0	0	0	0	0	0	1
FFAEDP	0	0	0	0	0	0	0	0	0	0	0	0	0
FAEDPG	0	0	0	0	0	0	0	0	0	0	0	0	1
AEDPGS	0	0	0	0	0	0	0	0	0	0	0	0	1
VHHQEK	0	0	0	0	0	0	0	0	0	0	0	0	1
HHQEKL	0	0	0	0	0	0	0	0	0	0	0	0	1
HQEKLV	0	0	0	0	0	0	0	0	0	0	0	0	1
QEKLVF	0	0	0	0	0	0	0	0	0	0	0	0	1
EKLVFF	0	1	1	1	1	0	0	0	0	0	0	0	1
FAEDVP	0	0	0	0	0	0	0	0	0	0	0	0	0
AEDVPS	0	0	0	0	0	0	0	0	0	0	0	0	1
KKLVFF	0	1	1	1	1	0	0	0	0	0	0	0	1
HDSGYE	0	0	0	0	0	0	0	0	0	0	0	0	1
DSGYEV	0	0	0	0	0	0	0	0	0	0	0	0	1
SGYEVH	0	0	0	0	0	0	0	0	0	0	0	0	1
GYEVHH	0	0	0	0	0	0	0	0	0	0	0	0	1
YEVHHQ	0	0	0	0	0	0	0	0	0	0	0	0	1
EVHHQK	0	0	0	0	0	0	0	0	0	0	0	0	1
VHHQKL	0	0	0	0	0	0	0	0	0	0	0	0	1
HHQKLV	0	0	0	0	0	0	0	0	0	0	0	0	1
HQKLVF	0	1	0	0	0	0	0	0	0	0	0	0	1
QKLVFF	1	1	1	1	1	1	1	0	0	0	0	0	1
KLVFFA	1	1	1	1	1	1	1	1	1	1	1	1	1
LVFFAE	1	1	1	1	1	0	0	0	0	0	0	1	1
VFFAED	0	0	0	0	0	0	0	0	0	0	0	0	1
FFAEDV	0	0	0	1	0	0	0	0	0	0	0	0	1
FAEDVG	0	0	0	0	0	0	0	0	0	0	0	0	1
AEDVGS	0	0	0	0	0	0	0	0	0	0	0	0	1
EDVGSN	0	0	0	0	0	0	0	0	0	0	0	0	1
DVGSNK	0	0	0	0	0	0	0	0	0	0	0	0	1
VGSNKG	0	0	0	0	0	0	0	0	0	0	0	0	1
GSNKGA	0	0	0	0	0	0	0	0	0	0	0	0	1
TVNGVG	0	0	0	0	0	0	0	0	0	0	0	0	1
VNGVGE	0	0	0	0	0	0	0	0	0	0	0	0	1
NGVGEV	0	0	0	0	0	0	0	0	0	0	0	0	1
GVGEVT	0	0	0	0	0	0	0	0	0	0	0	0	1
VGEVTA	0	0	0	0	0	0	0	0	0	0	0	0	1
GEVTAT	0	0	0	0	0	0	0	0	0	0	0	0	1
EVTATA	0	0	0	0	0	0	0	0	0	0	0	0	1
VTATAV	0	0	0	1	1	0	0	0	0	0	0	0	1
TATAVQ	0	0	0	0	0	0	0	0	0	0	0	0	1
ATAVQG	0	0	0	0	0	0	0	0	0	0	0	0	1
TAVQGV	0	0	0	0	0	0	0	0	0	0	0	0	1
AVQGVA	0	1	0	0	0	0	0	0	0	0	0	0	1
VQGVAV	0	1	1	0	1	0	0	0	0	0	0	0	1
VVTGVT	0	0	0	0	0	0	0	0	0	0	0	0	1
VTGVTA	0	0	0	0	0	0	0	0	0	0	0	0	1
TGVTAV	0	0	0	0	0	0	0	0	0	0	0	0	1
GVTAVA	0	0	0	0	0	0	0	0	0	0	0	0	1
EQVTNV	0	0	0	0	0	0	0	0	0	0	0	0	1
QVTNVG	0	0	0	0	0	0	0	0	0	0	0	0	1
VTNVGG	0	0	0	0	0	0	0	0	0	0	0	0	1
TNVGGA	0	0	0	0	0	0	0	0	0	0	0	0	1
NVGGAV	0	0	0	0	0	0	0	0	0	0	0	0	1
VGGAVV	0	0	0	0	0	0	0	0	0	0	0	0	1
GGAVVT	0	0	0	0	0	0	0	0	0	0	0	0	1
GAVVTG	0	1	0	0	0	1	1	0	0	0	0	0	1
AVVTGV	0	1	0	0	1	0	0	0	0	0	0	0	1
GVVGWV	0	1	0	0	0	1	1	0	0	0	0	1	1
VVGWVK	1	1	1	0	1	0	0	0	0	0	0	1	1
VGWVKN	0	0	0	0	0	0	0	0	0	0	0	0	1
GWVKNT	0	0	0	0	0	0	0	0	0	0	0	0	1
WVKNTS	0	0	0	0	0	0	0	0	0	0	0	0	1
VKNTSK	0	0	0	0	0	0	0	0	0	0	0	0	1
KNTSKG	0	0	0	0	0	0	0	0	0	0	0	0	1
NTSKGT	0	0	0	0	0	0	0	0	0	0	0	0	1
TSKGTV	0	0	0	0	0	0	0	0	0	0	0	0	1
SKGTVT	0	0	0	0	0	0	0	0	0	0	0	0	1
KGTVTG	0	0	0	0	0	0	0	0	0	0	0	0	1
GTVTGQ	0	0	0	0	0	0	0	0	0	0	0	0	1
TVTGQV	0	0	0	0	0	0	0	0	0	0	0	0	1
VTGQVQ	0	0	0	0	0	0	0	0	0	0	0	0	1
TGQVQG	0	0	0	0	0	0	0	0	0	0	0	0	1
ISKLEY	0	0	0	0	0	0	0	0	0	0	0	0	0
SKLEYS	0	0	0	0	0	1	1	0	0	0	0	0	1
KLEYSN	0	0	0	0	0	1	1	0	0	0	0	0	0
LEYSNF	0	0	0	0	0	0	0	0	0	0	0	0	1
EYSNFS	0	0	0	0	0	1	1	0	0	0	0	0	1
YSNFSV	0	0	0	0	0	0	0	0	0	0	0	0	1
SNFSVR	0	0	0	0	0	0	0	0	0	0	0	0	1
NFSVRY	1	0	1	0	1	0	0	0	0	0	0	0	1
DWSFYL	1	0	1	0	1	1	1	0	0	0	0	0	1
WSFYLL	1	1	1	1	1	1	1	0	0	0	0	0	1
SFYLLY	1	1	1	1	1	1	1	0	0	0	0	1	1
YLLYYT	1	1	1	1	1	1	1	1	1	1	1	1	1
LYYTEF	1	0	1	1	1	1	1	0	0	0	0	0	1
YYTEFT	0	0	0	0	0	1	1	0	0	0	0	0	1
YTEFTP	0	0	0	0	0	0	0	0	0	0	0	0	1
TEFTPT	0	0	0	0	0	0	0	0	0	0	0	0	1
EFTPTG	0	0	0	0	0	0	0	0	0	0	0	0	1
FTPTGK	0	0	0	0	0	0	0	0	0	0	0	0	1
TPTGKD	0	0	0	0	0	0	0	0	0	0	0	0	1
PTGKDE	0	0	0	0	0	0	0	0	0	0	0	0	1
TGKDEY	0	0	0	0	0	0	0	0	0	0	0	0	1
GKDEYA	0	0	0	0	0	0	0	0	0	0	0	0	1
TKRPRF	0	0	0	0	0	0	0	0	0	0	0	0	1
KRPRFL	0	0	0	0	0	0	0	0	0	0	0	0	1
RPRFLY	1	0	0	0	0	0	0	0	0	0	0	0	1
PRFLYE	1	0	0	0	0	1	1	0	0	0	0	0	1
RFLYEI	1	1	1	1	1	1	1	0	0	0	0	0	1
FLYEIA	1	1	1	1	1	1	1	0	0	0	0	1	1
LYEIAM	1	1	1	1	1	0	0	0	0	0	0	0	1
YEIAMA	1	1	1	1	1	0	0	0	0	0	0	0	1
EIAMAL	1	1	1	1	1	0	0	0	0	0	0	0	1
IAMALN	1	1	1	1	1	0	0	0	0	0	0	0	1
AMALNS	0	0	0	0	0	0	0	0	0	0	0	0	1
MALNSD	0	0	0	0	0	1	1	0	0	0	0	0	1
VLSEGE	0	0	0	0	0	0	0	0	0	0	0	0	1
LSEGEW	0	0	0	0	0	0	0	0	0	0	0	0	1
SEGEWQ	0	0	0	0	0	0	0	0	0	0	0	0	1
EGEWQL	0	0	0	0	0	0	0	0	0	0	0	0	1
GEWQLV	0	0	0	0	0	1	1	0	0	0	0	0	1
EWQLVL	1	1	1	1	1	0	0	0	0	0	0	0	1
WQLVLH	1	1	1	1	1	0	0	0	0	0	0	0	1
QLVLHV	1	1	1	1	1	1	1	0	0	0	0	1	1
LVLHVW	1	1	1	1	1	0	0	0	0	0	0	1	1
VLHVWA	1	1	1	1	1	1	1	0	0	0	0	1	1
LHVWAK	1	1	1	1	1	0	0	0	0	0	0	0	1
HVWAKV	1	1	1	1	1	0	0	0	0	0	0	0	1
VWAKVE	0	0	0	0	0	0	0	0	0	0	0	0	1
WAKVEA	0	0	0	0	0	0	0	0	0	0	0	0	1
AKVEAD	0	0	0	0	0	0	0	0	0	0	0	0	1
KVEADV	0	0	0	0	0	0	0	0	0	0	0	0	1
VEADVA	0	0	0	1	0	0	0	0	0	0	0	0	1
EADVAG	0	0	0	0	0	0	0	0	0	0	0	0	1
ADVAGH	0	0	0	0	0	0	0	0	0	0	0	0	1
DVAGHG	0	0	0	0	0	0	0	0	0	0	0	0	1
VAGHGQ	0	0	0	0	0	0	0	0	0	0	0	0	1
AGHGQD	0	0	0	0	0	0	0	0	0	0	0	0	1
GHGQDI	0	0	0	0	0	0	0	0	0	0	0	0	1
HGQDIL	0	0	0	0	0	0	0	0	0	0	0	0	1
GQDILI	0	0	0	0	0	0	0	0	0	0	0	0	1
QDILIR	1	1	1	1	1	1	1	0	0	0	0	0	1
DILIRL	1	1	1	1	1	0	0	0	0	0	0	0	1
ILIRLF	1	1	1	1	1	0	0	0	0	0	0	1	1
LIRLFK	1	1	1	1	1	0	0	0	0	0	0	0	1
IRLFKS	1	1	1	0	1	0	0	0	0	0	0	0	1
AMYEQL	1	1	1	1	1	0	0	0	0	0	0	0	1
MYEQLD	0	0	0	0	0	0	0	0	0	0	0	0	1
YEQLDE	0	0	0	0	0	0	0	0	0	0	0	0	1
EQLDEE	0	0	0	0	0	0	0	0	0	0	0	0	1
QLDEEH	0	0	0	0	0	0	0	0	0	0	0	0	1
LDEEHK	0	0	0	0	0	0	0	0	0	0	0	0	1
DEEHKK	0	0	0	0	0	0	0	0	0	0	0	0	1
EEHKKI	0	0	0	0	0	0	0	0	0	0	0	0	1
EHKKIF	0	0	0	0	0	0	0	0	0	0	0	0	1
HKKIFK	0	1	0	0	0	0	0	0	0	0	0	0	1
KKIFKG	0	1	0	0	0	0	0	0	0	0	0	0	1
KIFKGI	0	1	0	0	0	0	0	0	0	0	0	0	1
IFKGIF	1	1	1	0	1	0	0	0	0	0	0	0	1
FKGIFD	0	0	0	0	0	1	1	0	0	0	0	0	1
KGIFDC	0	0	0	0	0	0	0	0	0	0	0	0	1
GIFDCI	1	0	1	0	1	0	0	0	0	0	0	1	1
IFDCIR	1	1	1	1	1	0	0	0	0	0	0	1	1
FDCIRD	0	0	0	1	0	0	0	0	0	0	0	0	1
SAPNLA	0	0	0	0	0	0	0	0	0	0	0	0	1
APNLAT	0	0	0	0	0	0	0	0	0	0	0	0	1
PNLATL	0	0	0	0	0	0	0	0	0	0	0	0	1
NLATLV	0	0	0	0	0	1	1	0	0	0	0	0	1
LATLVK	0	1	1	1	1	0	0	0	0	0	0	0	1
ATLVKV	0	1	1	1	1	0	0	0	0	0	0	0	1
TLVKVT	0	1	1	1	1	0	0	0	0	0	0	0	1
LVKVTT	0	0	0	0	0	0	0	0	0	0	0	0	1
VKVTTN	0	0	0	0	0	0	0	0	0	0	0	0	1
KVTTNH	0	0	0	0	0	0	0	0	0	0	0	0	1
VTTNHF	0	0	0	0	0	0	0	0	0	0	0	0	1
TTNHFT	0	0	0	0	0	1	1	0	0	0	0	0	1
TNHFTH	1	0	0	0	0	0	0	0	0	0	0	0	1
NHFTHE	1	0	0	0	0	0	0	0	0	0	0	0	1
HFTHEE	0	0	0	0	0	0	0	0	0	0	0	0	1
FTHEEA	0	0	0	0	0	0	0	0	0	0	0	0	1
THEEAM	0	0	0	0	0	0	0	0	0	0	0	0	1
HEEAMM	0	0	0	0	0	0	0	0	0	0	0	0	1
EEAMMD	0	0	0	0	0	0	0	0	0	0	0	0	1
EVVPHK	0	0	0	0	0	0	0	0	0	0	0	0	1
VVPHKK	0	0	0	0	0	0	0	0	0	0	0	0	1
VPHKKM	0	0	0	0	0	0	0	0	0	0	0	0	1
PHKKMH	0	0	0	0	0	0	0	0	0	0	0	0	1
HKKMHK	0	0	0	0	0	0	0	0	0	0	0	0	1
KKMHKD	0	0	0	0	0	0	0	0	0	0	0	0	1
KMHKDF	0	0	0	0	0	0	0	0	0	0	0	0	1
MHKDFL	0	0	0	0	0	0	0	0	0	0	0	0	1
HKDFLE	0	0	0	0	0	0	0	0	0	0	0	0	0
KDFLEK	0	0	0	0	0	0	0	0	0	0	0	0	0
DFLEKI	0	0	0	0	0	0	0	0	0	0	0	0	1
FLEKIG	0	0	0	0	0	1	1	0	0	0	0	0	1
LEKIGG	0	0	0	0	0	0	0	0	0	0	0	0	1
EKIGGL	0	0	0	0	0	0	0	0	0	0	0	0	1
LEVLLG	1	1	1	1	1	1	1	0	0	0	0	0	1
EVLLGS	1	1	1	0	0	0	0	0	0	0	0	0	1
VLLGSG	0	0	0	0	0	0	0	0	0	0	0	0	1
LLGSGD	0	0	0	0	0	0	0	0	0	0	0	0	1
LGSGDG	0	0	0	0	0	0	0	0	0	0	0	0	1
GSGDGS	0	0	0	0	0	0	0	0	0	0	0	0	1
SGDGSL	0	0	0	0	0	0	0	0	0	0	0	0	1
GDGSLV	0	0	0	0	0	0	0	0	0	0	0	0	1
DGSLVF	0	0	0	0	0	0	0	0	0	0	0	0	1
GSLVFV	0	1	0	0	0	1	1	0	0	0	0	0	1
GEKIVF	0	0	0	0	0	0	0	0	0	0	0	0	1
EKIVFK	0	1	1	1	1	0	0	0	0	0	0	0	1
KIVFKN	1	1	1	0	1	0	0	0	0	0	0	0	1
IVFKNN	0	0	0	0	0	0	0	0	0	0	0	0	1
VFKNNA	0	0	0	0	0	0	0	0	0	0	0	0	1
FKNNAG	0	0	0	0	0	0	0	0	0	0	0	0	1
KNNAGF	0	0	0	0	0	0	0	0	0	0	0	0	1
NNAGFP	0	0	0	0	0	0	0	0	0	0	0	0	1
NAGFPH	0	0	0	0	0	0	0	0	0	0	0	0	1
AGFPHN	0	0	0	0	0	0	0	0	0	0	0	0	1
GFPHNV	0	0	0	0	0	0	0	0	0	0	0	0	1
FPHNVV	0	0	0	0	0	0	0	0	0	0	0	0	1
PHNVVF	0	0	0	0	0	0	0	0	0	0	0	0	1
HNVVFD	1	0	1	1	1	1	1	0	0	0	0	0	1
NVVFDE	1	0	0	1	1	0	0	0	0	0	0	0	1
IPAGVD	0	0	0	0	0	0	0	0	0	0	0	0	1
PAGVDA	0	0	0	0	0	0	0	0	0	0	0	0	1
AGVDAV	0	0	0	0	0	0	0	0	0	0	0	0	1
GVDAVK	0	0	0	0	0	0	0	0	0	0	0	0	1
VDAVKI	0	1	0	1	1	0	0	0	0	0	0	0	1
DAVKIS	0	0	0	0	0	1	1	0	0	0	0	0	1
AVKISM	0	1	1	1	1	0	0	0	0	0	0	0	1
MPEEEL	0	0	0	0	0	0	0	0	0	0	0	0	1
PEEELL	0	0	0	0	0	0	0	0	0	0	0	0	1
EEELLN	0	0	0	0	0	0	0	0	0	0	0	0	1
EELLNA	0	0	0	0	0	0	0	0	0	0	0	0	1
ELLNAP	0	0	0	0	0	0	0	0	0	0	0	0	1
LLNAPG	0	0	0	0	0	0	0	0	0	0	0	0	1
LNAPGE	0	0	0	0	0	0	0	0	0	0	0	0	1
NAPGET	0	0	0	0	0	0	0	0	0	0	0	0	1
APGETY	0	0	0	0	0	0	0	0	0	0	0	0	1
PGETYV	0	0	0	0	0	1	1	0	0	0	0	0	1
GETYVV	0	0	0	0	0	0	0	0	0	0	0	0	1
ETYVVT	1	0	1	1	1	0	0	0	0	0	0	0	1
TYVVTL	1	1	1	1	1	1	1	0	0	0	0	1	1
GTYSFY	0	0	0	0	0	1	1	0	0	0	0	0	1
TYSFYT	1	0	1	1	1	1	1	1	1	0	0	1	1
GTVSFV	0	0	0	0	0	1	1	0	0	0	0	0	1
TVSFVT	1	0	1	1	1	0	0	0	0	0	0	0	1
VSFVTS	1	0	0	0	0	0	0	0	0	0	0	0	1
SFVTSP	0	0	0	0	0	0	0	0	0	0	0	0	1
FVTSPH	0	0	0	0	0	0	0	0	0	0	0	0	1
VTSPHQ	0	0	0	0	0	0	0	0	0	0	0	0	1
TSPHQG	0	0	0	0	0	0	0	0	0	0	0	0	1
SPHQGA	0	0	0	0	0	0	0	0	0	0	0	0	1
PHQGAG	0	0	0	0	0	0	0	0	0	0	0	0	1
HQGAGM	0	0	0	0	0	0	0	0	0	0	0	0	1
QGAGMV	0	0	0	0	0	0	0	0	0	0	0	0	1
GAGMVG	0	0	0	0	0	0	0	0	0	0	0	0	1
AGMVGK	0	0	0	0	0	0	0	0	0	0	0	0	1
GMVGKV	0	0	0	0	0	0	0	0	0	0	0	0	1
MVGKVT	0	0	0	0	0	0	0	0	0	0	0	0	1
VGKVTV	0	0	0	0	0	0	0	0	0	0	0	0	1
GKVTVN	0	0	0	0	0	0	0	0	0	0	0	0	1
LSQTFV	0	0	0	0	0	1	1	0	0	0	0	0	1
SQTFVY	0	0	0	0	0	0	0	0	0	0	0	0	1
QTFVYG	1	1	1	0	1	1	1	0	0	0	0	0	1
TFVYGG	0	0	0	0	0	1	1	0	0	0	0	0	1
FVYGGS	0	0	0	0	0	0	0	0	0	0	0	0	1
VYGGSR	0	0	0	0	0	0	0	0	0	0	0	0	1
YGGSRA	0	0	0	0	0	0	0	0	0	0	0	0	1
GGSRAK	0	0	0	0	0	0	0	0	0	0	0	0	1
GSRAKR	0	0	0	0	0	0	0	0	0	0	0	0	1
SRAKRN	0	0	0	0	0	0	0	0	0	0	0	0	1
RAKRNN	0	0	0	0	0	0	0	0	0	0	0	0	1
MKVIFL	1	1	1	1	1	1	1	0	0	0	0	0	1
KVIFLK	1	1	1	1	1	0	0	0	0	0	0	0	1
VIFLKD	1	0	1	1	1	1	1	0	0	0	0	0	1
IFLKDV	0	1	0	1	1	0	0	0	0	0	0	0	1
FLKDVK	0	0	0	0	0	0	0	0	0	0	0	0	1
LKDVKG	0	0	0	0	0	0	0	0	0	0	0	0	1
GYANNF	0	0	0	0	0	0	0	0	0	0	0	0	1
YANNFL	0	0	0	0	0	1	1	1	1	0	0	0	1
ANNFLF	0	0	0	0	0	1	1	0	0	0	0	0	1
NNFLFK	1	0	1	0	1	1	1	1	1	0	0	0	1
NFLFKQ	1	1	1	1	1	0	0	0	0	0	0	0	1
FLFKQG	0	0	0	0	0	0	0	0	0	0	0	0	1
QISFAD	0	0	0	0	0	0	0	0	0	0	0	0	1
ISFADY	1	0	0	1	1	0	0	0	0	0	0	0	1
SFADYN	0	0	0	0	0	1	1	0	0	0	0	0	1
FADYNL	1	0	0	0	1	0	0	0	0	0	0	0	1
ADYNLL	0	0	0	0	0	1	1	0	0	0	0	0	1
DYNLLD	1	0	0	0	1	0	0	0	0	0	0	0	1
YNLLDL	1	1	1	1	1	0	0	0	0	0	0	0	1
NLLDLL	1	0	1	1	1	0	0	0	0	0	0	0	1
LLDLLR	1	1	1	1	1	0	0	0	0	0	0	0	1
LDLLRI	1	1	1	1	1	0	0	0	0	0	0	0	1
DLLRIH	1	1	1	1	1	0	0	0	0	0	0	0	1
LLRIHQ	1	1	1	1	1	0	0	0	0	0	0	0	1
LRIHQV	1	1	1	1	1	0	0	0	0	0	0	0	1
RIHQVL	1	1	1	1	1	0	0	0	0	0	0	0	1
IHQVLN	1	1	1	1	1	0	0	0	0	0	0	0	1
DILTLL	1	0	1	1	1	1	1	0	0	0	0	0	1
ILTLLN	1	1	1	1	1	1	1	0	0	0	0	1	1
LTLLNS	1	0	0	0	0	0	0	0	0	0	0	0	1
TLLNST	0	0	0	0	0	1	1	0	0	0	0	0	1
LLNSTN	0	0	0	0	0	0	0	0	0	0	0	0	1
LNSTNK	0	0	0	0	0	0	0	0	0	0	0	0	1
NSTNKD	0	0	0	0	0	0	0	0	0	0	0	0	1
STNKDW	0	0	0	0	0	0	0	0	0	0	0	0	1
TNKDWW	0	0	0	0	0	0	0	0	0	0	0	0	1
NKDWWK	0	0	0	0	0	0	0	0	0	0	0	0	1
KDWWKV	1	0	0	0	0	0	0	0	0	0	0	0	1
DWWKVE	1	0	1	1	1	0	0	0	0	0	0	0	1
WWKVEV	0	0	0	1	1	0	0	0	0	0	0	0	1
WKVEVN	0	0	0	0	0	0	0	0	0	0	0	0	1
KVEVND	0	0	0	0	0	0	0	0	0	0	0	0	1
VEVNDR	0	0	0	0	0	0	0	0	0	0	0	0	1
EVNDRQ	0	0	0	0	0	0	0	0	0	0	0	0	1
VNDRQG	0	0	0	0	0	0	0	0	0	0	0	0	1
NDRQGF	0	0	0	0	0	0	0	0	0	0	0	0	1
DRQGFV	0	0	0	0	0	0	0	0	0	0	0	0	1
RQGFVP	0	0	0	0	0	0	0	0	0	0	0	0	1
QGFVPA	0	0	0	0	0	0	0	0	0	0	0	0	1
FVNVQA	0	0	0	0	0	0	0	0	0	0	0	0	1
VNVQAV	0	1	1	1	1	0	0	0	0	0	0	0	1
NVQAVK	0	0	0	0	0	0	0	0	0	0	0	0	1
VQAVKV	0	1	1	1	1	0	0	0	0	0	0	0	1
QAVKVF	0	1	0	1	0	0	0	0	0	0	0	0	1
AVKVFL	0	1	1	1	1	1	1	0	0	0	0	0	1
VKVFLE	1	1	1	1	1	0	0	0	0	0	0	0	1
KVFLES	1	0	1	1	1	1	1	0	0	0	0	0	1
VFLESQ	0	0	0	0	0	1	1	0	0	0	0	0	1
FLESQG	0	0	0	0	0	0	0	0	0	0	0	0	1
LESQGI	0	0	0	0	0	0	0	0	0	0	0	0	1
ESQGIA	0	0	0	0	0	0	0	0	0	0	0	0	1
SQGIAY	0	0	0	0	0	0	0	0	0	0	0	0	1
FVNVEA	0	0	0	0	0	0	0	0	0	0	0	0	1
VNVEAV	0	0	0	1	1	0	0	0	0	0	0	0	1
NVEAVK	0	0	0	0	0	0	0	0	0	0	0	0	1
VEAVKA	0	1	0	1	0	0	0	0	0	0	0	0	1
EAVKAF	0	0	0	0	0	0	0	0	0	0	0	0	1
AVKAFL	0	1	0	1	1	1	1	0	0	0	0	0	1
VKAFLE	1	1	1	1	1	0	0	0	0	0	0	0	1
KAFLEA	1	1	1	1	1	1	1	0	0	0	0	0	1
AFLEAH	0	1	0	1	1	0	0	0	0	0	0	0	1
FLEAHG	0	0	0	0	0	0	0	0	0	0	0	0	1
LEAHGI	0	0	0	0	0	0	0	0	0	0	0	0	1
EAHGIA	0	0	0	0	0	0	0	0	0	0	0	0	1
AHGIAY	0	1	0	0	0	0	0	0	0	0	0	0	1
STNVKT	0	0	0	0	0	0	0	0	0	0	0	0	1
TNVKTA	0	0	0	0	0	0	0	0	0	0	0	0	1
NVKTAF	0	0	0	0	0	0	0	0	0	0	0	0	1
VKTAFE	0	0	0	0	0	0	0	0	0	0	0	0	1
KTAFEM	0	0	0	0	0	0	0	0	0	0	0	0	1
TAFEMV	0	0	0	0	0	1	1	0	0	0	0	0	1
AFEMVI	1	1	1	1	1	0	0	0	0	0	0	1	1
FEMVIL	1	1	1	1	1	1	1	0	0	0	0	0	1
EMVILD	1	1	1	1	1	0	0	0	0	0	0	0	1
MVILDI	1	1	1	1	1	0	0	0	0	0	0	0	1
VILDIY	1	1	1	1	1	1	1	0	0	0	0	1	1
ILDIYN	1	0	0	1	1	1	1	0	0	0	0	0	1
LDIYNN	0	0	0	0	0	0	0	0	0	0	0	0	1
DIYNNV	0	0	0	0	0	0	0	0	0	0	0	0	1
TESKEK	0	0	0	0	0	0	0	0	0	0	0	0	1
ESKEKI	0	0	0	0	0	0	0	0	0	0	0	0	1
SKEKIT	0	0	0	0	0	0	0	0	0	0	0	0	1
KEKITQ	0	0	0	0	0	0	0	0	0	0	0	0	1
EKITQY	0	0	0	0	0	0	0	0	0	0	0	0	1
KITQYI	0	0	0	0	0	0	0	0	0	0	0	0	1
ITQYIY	1	1	1	1	1	1	1	1	1	0	0	0	1
TQYIYH	1	1	1	1	1	1	1	1	1	0	0	0	1
QYIYHV	1	1	1	1	1	1	1	0	0	0	0	1	1
YIYHVL	1	1	1	1	1	0	0	0	0	0	0	1	1
IYHVLN	1	1	1	1	1	0	0	0	0	0	0	1	1
YHVLNG	0	1	1	0	0	0	0	0	0	0	0	0	1
HVLNGE	0	0	0	0	0	0	0	0	0	0	0	0	1
VLNGEI	0	0	0	0	0	0	0	0	0	0	0	0	1
LNGEIL	0	0	0	0	0	1	1	0	0	0	0	0	1
AKKENI	0	0	0	0	0	0	0	0	0	0	0	0	1
KKENII	0	0	0	0	0	0	0	0	0	0	0	0	1
KENIIA	0	0	0	0	0	1	1	1	1	0	0	1	1
ENIIAA	1	1	1	1	1	0	0	0	0	0	0	0	1
NIIAAA	0	1	1	1	1	0	0	0	0	0	0	0	1
IIAAAQ	0	1	0	1	0	0	0	0	0	0	0	0	1
IAAAQA	0	1	0	1	0	0	0	0	0	0	0	0	1
AAAQAG	0	0	0	0	0	0	0	0	0	0	0	0	1
AAQAGA	0	0	0	0	0	0	0	0	0	0	0	0	1
AQAGAS	0	0	0	0	0	0	0	0	0	0	0	0	1
QAGASG	0	0	0	0	0	0	0	0	0	0	0	0	1
AGASGY	0	0	0	0	0	0	0	0	0	0	0	0	1
PFTAAT	0	0	0	0	0	0	0	0	0	0	0	0	1
FTAATL	0	0	0	1	1	0	0	0	0	0	0	0	1
TAATLE	0	0	0	0	0	0	0	0	0	0	0	0	1
AATLEE	0	0	0	0	0	0	0	0	0	0	0	0	1
ATLEEK	0	0	0	0	0	0	0	0	0	0	0	0	1
TLEEKL	0	0	0	0	0	0	0	0	0	0	0	0	1
LEEKLN	0	0	0	0	0	0	0	0	0	0	0	0	1
EEKLNK	0	0	0	0	0	0	0	0	0	0	0	0	1
EKLNKI	0	0	0	0	0	0	0	0	0	0	0	0	1
KLNKIF	0	0	0	0	0	0	0	0	0	0	0	0	1
LNKIFE	0	0	0	0	0	1	1	0	0	0	0	0	1
NKIFEK	0	0	0	0	0	0	0	0	0	0	0	0	1
KIFEKL	0	1	0	0	1	0	0	0	0	0	0	0	1
IFEKLG	0	0	0	0	0	0	0	0	0	0	0	0	1
FEKLGM	0	0	0	0	0	0	0	0	0	0	0	0	1
EKLGMY	0	0	0	0	0	0	0	0	0	0	0	0	1
GVGKSA	0	0	0	0	0	0	0	0	0	0	0	0	1
VGKSAL	0	0	0	0	0	0	0	0	0	0	0	0	1
GKSALT	0	0	0	0	0	0	0	0	0	0	0	0	0
KSALTI	0	0	0	0	0	0	0	0	0	0	0	0	1
SALTIQ	0	0	0	0	0	1	1	0	0	0	0	0	1
ALTIQL	1	1	1	1	1	0	0	0	0	0	0	0	1
LTIQLI	1	1	1	1	1	0	0	0	0	0	0	0	1
TIQLIQ	1	1	1	1	1	1	1	1	1	1	1	0	1
IQLIQN	1	1	1	1	1	1	1	0	0	0	0	0	1
QLIQNH	0	0	0	0	1	0	0	0	0	0	0	0	1
LIQNHF	1	0	0	0	0	1	1	0	0	0	0	0	1
IQNHFV	0	0	0	0	1	1	1	0	0	0	0	0	1
QNHFVY	1	0	0	0	0	0	0	0	0	0	0	0	1
RQGVED	0	0	0	0	0	0	0	0	0	0	0	0	1
QGVEDA	0	0	0	0	0	0	0	0	0	0	0	0	1
GVEDAF	0	0	0	0	0	0	0	0	0	0	0	0	1
VEDAFY	0	0	0	1	0	0	0	0	0	0	0	0	1
EDAFYT	0	0	0	0	0	0	0	0	0	0	0	0	1
DAFYTL	1	0	1	1	1	1	1	0	0	0	0	0	1
AFYTLV	1	1	1	1	1	1	1	0	0	0	0	1	1
FYTLVR	1	1	1	1	1	0	0	0	0	0	0	1	1
YTLVRE	1	1	1	1	1	0	0	0	0	0	0	0	1
TLVREI	1	1	1	1	1	0	0	0	0	0	0	0	1
LVREIR	0	1	1	1	1	0	0	0	0	0	0	0	1
VREIRQ	0	0	0	1	1	0	0	0	0	0	0	0	1
REIRQH	0	0	0	1	1	0	0	0	0	0	0	0	1
EIRQHK	0	0	0	0	0	0	0	0	0	0	0	0	1
VTIKAN	0	0	0	0	0	0	0	0	0	0	0	0	1
TIKANL	0	0	0	0	0	0	0	0	0	0	0	0	1
IKANLI	0	1	0	0	0	0	0	0	0	0	0	0	1
KANLIF	0	1	0	0	0	1	1	1	1	0	0	0	1
ANLIFA	1	1	1	1	1	1	1	1	1	0	0	1	1
NLIFAN	1	1	1	1	1	0	0	0	0	0	0	0	1
LIFANG	0	0	0	0	0	0	0	0	0	0	0	0	1
IFANGF	0	0	0	0	0	0	0	0	0	0	0	0	1
FANGFT	0	0	0	0	0	0	0	0	0	0	0	0	1
ANGFTQ	0	0	0	0	0	0	0	0	0	0	0	0	1
NGFTQT	0	0	0	0	0	0	0	0	0	0	0	0	1
GFTQTA	0	0	0	0	0	0	0	0	0	0	0	0	1
FTQTAE	0	0	0	0	0	0	0	0	0	0	0	0	1
TQTAEF	0	0	0	0	0	0	0	0	0	0	0	0	1
QTAEFK	0	0	0	0	0	0	0	0	0	0	0	0	1
TAEFKG	0	0	0	0	0	0	0	0	0	0	0	0	1
KGTFEK	0	0	0	0	0	0	0	0	0	0	0	0	1
GTFEKA	0	0	0	0	0	0	0	0	0	0	0	0	1
TFEKAT	0	0	0	0	0	0	0	0	0	0	0	0	1
FEKATS	0	0	0	0	0	0	0	0	0	0	0	0	1
EKATSE	0	0	0	0	0	0	0	0	0	0	0	0	1
KATSEA	0	0	0	0	0	0	0	0	0	0	0	0	0
ATSEAY	0	0	0	0	0	0	0	0	0	0	0	0	1
TSEAYA	0	0	0	0	0	1	1	0	0	0	0	0	1
SEAYAY	0	0	0	0	0	0	0	0	0	0	0	0	1
EAYAYA	0	0	0	1	1	1	1	0	0	0	0	0	1
AYAYAD	0	0	0	1	0	0	0	0	0	0	0	0	1
YAYADT	0	0	0	0	0	0	0	0	0	0	0	0	1
AYADTL	0	0	0	1	0	0	0	0	0	0	0	0	1
YADTLK	0	0	0	0	0	0	0	0	0	0	0	0	1
ADTLKK	0	0	0	0	0	0	0	0	0	0	0	0	1
DTLKKD	0	0	0	0	0	0	0	0	0	0	0	0	1
TLKKDN	0	0	0	0	0	0	0	0	0	0	0	0	1
LKKDNG	0	0	0	0	0	0	0	0	0	0	0	0	1
KKDNGE	0	0	0	0	0	0	0	0	0	0	0	0	1
KDNGEY	0	0	0	0	0	0	0	0	0	0	0	0	1
GEYTVD	0	0	0	0	0	0	0	0	0	0	0	0	1
EYTVDV	0	0	0	1	0	0	0	0	0	0	0	0	1
YTVDVA	0	0	0	1	1	0	0	0	0	0	0	0	1
TVDVAD	0	0	0	1	0	0	0	0	0	0	0	0	1
VDVADK	0	0	0	0	0	0	0	0	0	0	0	0	1
DVADKG	0	0	0	0	0	0	0	0	0	0	0	0	1
VADKGY	0	0	0	0	0	0	0	0	0	0	0	0	1
ADKGYT	0	0	0	0	0	0	0	0	0	0	0	0	1
DKGYTL	0	0	0	0	0	0	0	0	0	0	0	0	1
KGYTLN	0	0	0	0	0	0	0	0	0	0	0	0	1
GYTLNI	0	0	0	0	0	0	0	0	0	0	0	0	1
YTLNIK	1	0	1	0	1	1	1	0	0	0	0	0	0
TLNIKF	1	1	1	0	1	0	0	0	0	0	0	0	1
LNIKFA	1	1	1	1	1	1	1	0	0	0	0	0	1
NIKFAG	0	0	0	0	0	0	0	0	0	0	0	0	1
IKFAGD	0	0	0	0	0	0	0	0	0	0	0	0	1
GEWTYD	0	0	0	0	0	1	1	0	0	0	0	0	1
EWTYDD	0	0	0	0	0	0	0	0	0	0	0	0	1
WTYDDA	0	0	0	0	0	0	0	0	0	0	0	0	1
TYDDAT	0	0	0	0	0	0	0	0	0	0	0	0	1
YDDATK	0	0	0	0	0	0	0	0	0	0	0	0	1
DDATKT	0	0	0	0	0	0	0	0	0	0	0	0	1
DATKTF	0	0	0	0	0	0	0	0	0	0	0	0	1
ATKTFT	0	0	0	0	0	1	1	0	0	0	0	0	1
TKTFTV	0	0	0	0	0	0	0	0	0	0	0	0	1
KTFTVT	0	0	0	0	0	0	0	0	0	0	0	0	1
TFTVTE	0	0	0	0	0	0	0	0	0	0	0	0	1
YTVIIE	1	1	1	1	1	1	1	1	1	1	1	1	1
WTVIIE	1	1	1	1	1	1	1	1	1	1	1	1	1
VTVIIE	1	1	1	1	1	1	1	1	1	1	1	1	1
TTVIIE	1	1	1	1	1	1	1	1	1	0	0	1	1
SYVIIE	1	1	1	1	1	1	1	1	1	1	1	1	1
SVVIIE	1	1	1	1	1	1	1	1	1	1	1	1	1
STVYIE	1	0	1	1	1	1	1	1	1	0	0	0	1
STVWIE	1	0	1	1	1	1	1	1	1	1	1	0	0
STVTIE	0	0	0	0	0	1	1	0	0	0	0	0	0
STVNIE	0	0	0	0	0	1	1	1	1	0	0	0	0
STVLIE	1	1	1	1	1	1	1	1	1	0	0	0	1
STVIYE	1	1	1	1	1	1	1	1	1	0	0	0	1
STVIIY	1	1	1	1	1	1	1	1	1	1	1	1	1
STVIIW	1	1	1	1	1	1	1	1	1	0	0	1	1
STVIIV	1	1	1	1	1	1	1	1	1	1	1	1	1
STVIIT	1	1	1	1	1	1	1	1	1	0	0	1	1
STVIIS	1	1	1	1	1	1	1	1	1	1	1	1	1
STVIIQ	1	1	1	1	1	1	1	1	1	0	0	1	1
STVIIN	1	1	1	1	1	1	1	1	1	1	1	1	1
STVIIM	1	1	1	1	1	1	1	1	1	1	1	1	1
STVIIL	1	1	1	1	1	1	1	1	1	1	1	1	1
STVIII	1	1	1	1	1	1	1	1	1	0	0	1	1
STVIIF	1	1	1	1	1	1	1	1	1	1	1	1	1
STVIIE	1	1	1	1	1	1	1	1	1	0	0	1	1
STVIID	1	1	1	1	1	1	1	1	1	0	0	1	1
STVIIA	1	1	1	1	1	1	1	1	1	1	1	1	1
STVIFE	1	1	1	1	1	1	1	1	1	0	0	1	1
STVFIE	1	0	1	1	1	1	1	1	1	0	0	1	1
STVEIE	0	0	0	0	0	0	0	0	0	0	0	0	0
STSIIE	0	0	0	0	0	1	1	0	0	0	0	0	0
STQIIE	0	0	0	0	0	1	1	0	0	0	0	0	1
STNIIE	0	0	0	0	0	1	1	0	0	0	0	0	1
STLIIE	1	1	1	1	1	1	1	0	0	0	0	0	1
STFIIE	1	0	1	1	1	1	1	1	1	0	0	1	1
STEIIE	0	0	0	0	0	0	0	0	0	0	0	0	0
SSVIIE	1	0	0	1	1	1	1	1	1	0	0	0	1
SQVIIE	1	1	1	1	1	1	1	1	1	1	1	0	1
SNVIIE	1	0	1	1	1	1	1	1	1	0	0	0	1
SMVIIE	1	1	1	1	1	1	1	1	1	0	0	1	1
SLVIIE	1	1	1	1	1	1	1	1	1	1	1	1	1
SIVIIE	1	1	1	1	1	1	1	1	1	1	1	1	1
SGVIIE	0	1	1	0	1	1	1	1	1	0	0	0	1
SFVIIE	1	1	1	1	1	1	1	1	1	1	1	1	1
SEVIIE	0	0	0	1	1	1	1	0	0	0	0	0	1
SDVIIE	0	0	0	1	1	1	1	0	0	0	0	0	1
SAVIIE	1	1	1	1	1	1	1	1	1	1	1	1	1
QTVIIE	1	1	1	1	1	1	1	1	1	0	0	0	1
NTVIIE	1	1	1	1	1	1	1	1	1	1	1	0	1
MTVIIE	1	1	1	1	1	1	1	1	1	0	0	1	1
LTVIIE	1	1	1	1	1	1	1	1	1	1	1	1	1
ITVIIE	1	1	1	1	1	1	1	1	1	0	0	1	1
GTVIIE	1	1	1	1	1	1	1	1	1	1	1	1	1
FTVIIE	1	1	1	1	1	1	1	1	1	0	0	1	1
ETVIIE	1	1	1	1	1	1	1	0	0	0	0	0	1
DTVIIE	1	0	1	1	1	1	1	0	0	0	0	0	1
ATVIIE	1	1	1	1	1	1	1	1	1	1	1	1	1
NHVTLS	0	0	0	0	0	1	1	0	0	0	0	0	1
LLYYTE	1	0	1	1	1	1	1	0	0	0	0	0	1
KIVKWD	0	0	1	1	1	0	0	0	0	0	0	0	1
KDWSFY	0	0	0	0	0	1	1	1	1	0	0	0	1
FYLLYY	1	1	1	1	1	1	1	1	1	1	1	1	1
VEALYL	1	1	1	1	1	1	1	1	1	0	0	0	1
LYQLEN	0	0	0	0	0	1	1	0	0	0	0	0	1
LVEALY	1	1	1	1	1	1	1	0	0	0	0	0	1
NFGAIL	0	0	0	0	0	1	1	1	1	0	0	0	1
FLVHSS	0	0	0	0	0	1	1	0	0	0	0	0	1
VQIVYK	1	1	1	1	1	1	1	0	0	0	0	0	1
DAEFRH	0	0	0	0	0	0	0	0	0	0	0	0	0
AEFRHD	0	0	0	0	0	0	0	0	0	0	0	0	0
EFRHDS	0	0	0	0	0	0	0	0	0	0	0	0	0
FRHDSG	0	0	0	0	0	0	0	0	0	0	0	0	0
RHDSGY	0	0	0	0	0	0	0	0	0	0	0	0	0
TNVGSN	0	0	0	0	0	0	0	0	0	0	0	0	0
NVGSNT	0	0	0	0	0	0	0	0	0	0	0	0	0
VGSNTY	0	0	0	0	0	1	1	0	0	0	0	0	0
KCNTAT	0	0	0	0	0	0	0	0	0	0	0	0	0
CNTATC	0	0	0	0	0	0	0	0	0	0	0	0	0
NTATCA	0	0	0	0	0	0	0	0	0	0	0	0	0
TATCAT	0	0	0	0	0	0	0	0	0	0	0	0	0
ATCATQ	0	0	0	0	0	0	0	0	0	0	0	0	0
TCATQR	0	0	0	0	0	0	0	0	0	0	0	0	0
CATQRL	0	0	0	0	0	0	0	0	0	0	0	0	0
ATQRLA	0	0	0	0	0	0	0	0	0	0	0	0	0
QGGGTH	0	0	0	0	0	0	0	0	0	0	0	0	0
GGGTHS	0	0	0	0	0	0	0	0	0	0	0	0	0
GGTHSQ	0	0	0	0	0	0	0	0	0	0	0	0	0
GTHSQW	0	0	0	0	0	0	0	0	0	0	0	0	0
THSQWN	0	0	0	0	0	0	0	0	0	0	0	0	0
HSQWNK	0	0	0	0	0	0	0	0	0	0	0	0	0
SQWNKP	0	0	0	0	0	0	0	0	0	0	0	0	0
QWNKPS	0	0	0	0	0	0	0	0	0	0	0	0	0
WNKPSK	0	0	0	0	0	0	0	0	0	0	0	0	0
NKPSKP	0	0	0	0	0	0	0	0	0	0	0	0	0
KPSKPK	0	0	0	0	0	0	0	0	0	0	0	0	0
PSKPKT	0	0	0	0	0	0	0	0	0	0	0	0	0
SKPKTN	0	0	0	0	0	0	0	0	0	0	0	0	0
KPKTNM	0	0	0	0	0	0	0	0	0	0	0	0	0
PKTNMK	0	0	0	0	0	0	0	0	0	0	0	0	0
KTNMKH	0	0	0	0	0	0	0	0	0	0	0	0	0
TNMKHM	0	0	0	0	0	0	0	0	0	0	0	0	0
NMKHMA	0	0	0	0	0	0	0	0	0	0	0	0	0
GGLGGY	0	0	0	0	0	0	0	0	0	0	0	0	0
GLGGYM	0	0	0	0	0	1	1	0	0	0	0	0	0
LGGYML	0	1	1	0	0	0	0	0	0	0	0	0	0
GGYMLG	0	0	0	0	0	0	0	0	0	0	0	0	0
GYMLGS	0	0	1	0	0	0	0	0	0	0	0	0	0
YMLGSA	0	0	0	0	0	0	0	0	0	0	0	0	0
MLGSAM	0	0	0	0	0	0	0	0	0	0	0	0	0
LGSAMS	0	0	0	0	0	0	0	0	0	0	0	0	0
GSAMSR	0	0	0	0	0	0	0	0	0	0	0	0	0
HRYPNQ	0	0	0	0	0	0	0	0	0	0	0	0	0
RYPNQV	0	0	0	0	0	0	0	0	0	0	0	0	0
YPNQVY	0	0	0	0	0	0	0	0	0	0	0	0	0
PNQVYY	0	0	0	0	0	1	1	0	0	0	0	0	0
NQVYYR	1	1	1	1	1	1	1	1	1	1	1	0	0
QVYYRP	1	0	0	0	0	0	0	0	0	0	0	0	0
VYYRPM	1	0	0	0	0	0	0	0	0	0	0	0	0
YYRPMD	0	0	0	0	0	0	0	0	0	0	0	0	0
YRPMDE	0	0	0	0	0	0	0	0	0	0	0	0	0
RPMDEY	0	0	0	0	0	0	0	0	0	0	0	0	0
PMDEYS	0	0	0	0	0	0	0	0	0	0	0	0	0
MDEYSN	0	0	0	0	0	0	0	0	0	0	0	0	0
DEYSNQ	0	0	0	0	0	0	0	0	0	0	0	0	0
EYSNQN	0	0	0	0	0	0	0	0	0	0	0	0	0
YSNQNN	0	0	0	0	0	0	0	0	0	0	0	0	0
SNQNNF	0	0	0	0	0	0	0	0	0	0	0	0	0
NQNNFV	0	0	0	0	0	1	1	1	1	1	1	0	0
QNNFVH	0	0	0	0	0	0	0	0	0	0	0	0	0
NNFVHD	0	0	0	0	0	0	0	0	0	0	0	0	0
NFVHDC	1	0	0	0	1	0	0	0	0	0	0	0	0
FVHDCV	1	0	1	1	1	0	0	0	0	0	0	1	0
VTTTTK	0	0	0	0	0	0	0	0	0	0	0	0	0
TTTTKG	0	0	0	0	0	0	0	0	0	0	0	0	0
TTTKGE	0	0	0	0	0	0	0	0	0	0	0	0	0
TTKGEN	0	0	0	0	0	0	0	0	0	0	0	0	0
TKGENF	0	0	0	0	0	0	0	0	0	0	0	0	0
KGENFT	0	0	0	0	0	1	1	0	0	0	0	0	0
GENFTE	0	0	0	0	0	0	0	0	0	0	0	0	0
ENFTET	0	0	0	0	0	0	0	0	0	0	0	0	0
NFTETD	0	0	0	0	0	0	0	0	0	0	0	0	0
FTETDV	0	0	0	0	0	0	0	0	0	0	0	0	0
TETDVK	0	0	0	0	0	0	0	0	0	0	0	0	0
ETDVKM	0	0	0	0	0	0	0	0	0	0	0	0	0
TDVKMM	0	0	0	0	0	0	0	0	0	0	0	0	0
DVKMME	0	0	0	0	1	0	0	0	0	0	0	0	0
VKMMER	0	0	0	0	0	0	0	0	0	0	0	0	0
KMMERV	0	0	0	0	0	0	0	0	0	0	0	0	0
MMERVV	1	1	1	1	1	0	0	0	0	0	0	0	0
VEQMCI	0	1	1	1	1	0	0	0	0	0	0	0	0
EQMCIT	0	1	0	0	1	0	0	0	0	0	0	0	0
QMCITQ	1	1	1	1	1	1	1	0	0	0	0	0	0
MCITQY	1	1	1	1	1	0	0	0	0	0	0	0	0
CITQYE	0	0	0	0	0	0	0	0	0	0	0	0	0
ITQYER	0	0	0	0	0	0	0	0	0	0	0	0	0
TQYERE	0	0	0	0	0	0	0	0	0	0	0	0	0
QYERES	0	0	0	0	0	0	0	0	0	0	0	0	0
YERESQ	0	0	0	0	0	0	0	0	0	0	0	0	0
ERESQA	0	0	0	0	0	0	0	0	0	0	0	0	0
RESQAY	0	0	0	0	0	0	0	0	0	0	0	0	0
ESQAYY	0	0	0	0	0	1	1	0	0	0	0	0	0
SQAYYQ	0	0	0	0	0	1	1	1	1	0	0	0	0
QAYYQR	1	1	1	1	1	0	0	0	0	0	0	0	0
AYYQRG	0	0	0	0	0	0	0	0	0	0	0	0	0
YYQRGS	0	0	0	0	0	0	0	0	0	0	0	0	0
YQRGSS	0	0	0	0	0	0	0	0	0	0	0	0	0
QRGSSM	0	0	0	0	0	0	0	0	0	0	0	0	0
RGSSMV	0	0	0	0	0	0	0	0	0	0	0	0	0
GSSMVL	0	0	0	0	0	0	0	0	0	0	0	0	0
SSMVLF	0	0	0	0	0	0	0	0	0	0	0	0	1
STDYGI	0	0	0	0	0	0	0	0	0	0	0	0	0
TDYGIF	0	0	0	0	0	1	1	0	0	0	0	0	0
DYGIFQ	1	0	0	0	0	1	1	0	0	0	0	0	0
YGIFQI	1	1	1	1	1	0	0	0	0	0	0	0	0
GIFQIN	1	1	1	0	1	1	1	1	1	0	0	0	0
IFQINS	0	0	0	0	0	1	1	0	0	0	0	0	0
GGGKVY	0	0	0	0	0	0	0	0	0	0	0	0	0
GGKVYK	0	0	0	0	0	0	0	0	0	0	0	0	0
GKVYKP	0	0	0	0	0	0	0	0	0	0	0	0	0
KVYKPV	0	0	0	0	0	0	0	0	0	0	0	0	0
PGGGKN	0	0	0	0	0	0	0	0	0	0	0	0	0
GGGKNA	0	0	0	0	0	0	0	0	0	0	0	0	0
GGKNAE	0	0	0	0	0	0	0	0	0	0	0	0	0
GKNAEV	0	0	0	0	0	0	0	0	0	0	0	0	0
KNAEVY	0	0	0	0	0	0	0	0	0	0	0	0	0
NAEVYK	0	0	0	0	0	1	1	0	0	0	0	0	0
AEVYKP	0	0	0	0	0	0	0	0	0	0	0	0	0
EVYKPV	0	0	0	0	0	0	0	0	0	0	0	0	0
KVQIVE	1	1	1	1	1	0	0	0	0	0	0	0	0
VQIVEK	0	1	0	1	1	0	0	0	0	0	0	0	0
QIVEKP	0	0	0	0	0	0	0	0	0	0	0	0	0
IVEKPV	0	0	0	0	0	0	0	0	0	0	0	0	0
IGSTEN	0	0	0	0	0	0	0	0	0	0	0	0	0
GSTENL	0	0	0	0	0	0	0	0	0	0	0	0	0
STENLK	0	0	0	0	0	0	0	0	0	0	0	0	0
TENLKH	0	0	0	0	0	0	0	0	0	0	0	0	0
ENLKHQ	0	0	0	0	0	0	0	0	0	0	0	0	0
GGQVEV	0	0	0	0	0	0	0	0	0	0	0	0	0
GQVEVK	0	0	0	0	0	0	0	0	0	0	0	0	0
QVEVKS	0	0	0	0	0	0	0	0	0	0	0	0	0
VEVKSE	0	0	0	0	0	0	0	0	0	0	0	0	0
EVKSEK	0	0	0	0	0	0	0	0	0	0	0	0	0
VPMPDL	0	0	0	0	0	0	0	0	0	0	0	0	0
PMPDLK	0	0	0	0	0	0	0	0	0	0	0	0	0
MPDLKN	0	0	0	0	0	0	0	0	0	0	0	0	0
PDLKNV	0	0	0	0	0	0	0	0	0	0	0	0	0
DLKNVK	0	0	0	0	0	0	0	0	0	0	0	0	0
QTAPVP	0	0	0	0	0	0	0	0	0	0	0	0	0
TAPVPM	0	0	0	0	0	0	0	0	0	0	0	0	0
APVPMP	0	0	0	0	0	0	0	0	0	0	0	0	0
PVPMPD	0	0	0	0	0	0	0	0	0	0	0	0	0
LKNVKS	0	0	0	0	0	0	0	0	0	0	0	0	0
KNVKSK	0	0	0	0	0	0	0	0	0	0	0	0	0
NVKSKI	0	0	0	0	0	0	0	0	0	0	0	0	0
VKSKIG	0	0	0	0	0	0	0	0	0	0	0	0	0
KSKIGS	0	0	0	0	0	0	0	0	0	0	0	0	0
SKIGST	0	0	0	0	0	0	0	0	0	0	0	0	0
KIGSTE	0	0	0	0	0	0	0	0	0	0	0	0	0
VKSEKL	0	0	0	0	0	0	0	0	0	0	0	0	0
KSEKLD	0	0	0	0	0	0	0	0	0	0	0	0	0
SEKLDF	0	0	0	0	0	0	0	0	0	0	0	0	0
EKLDFK	0	0	0	0	0	0	0	0	0	0	0	0	0
KLDFKD	0	0	0	0	0	0	0	0	0	0	0	0	0
LDFKDR	0	0	0	0	0	0	0	0	0	0	0	0	0
DFKDRV	0	0	0	0	0	0	0	0	0	0	0	0	0
FKDRVQ	0	0	0	0	0	0	0	0	0	0	0	0	0
KDRVQS	0	0	0	0	0	0	0	0	0	0	0	0	0
DRVQSK	0	0	0	0	0	0	0	0	0	0	0	0	0
RVQSKI	0	0	0	0	0	0	0	0	0	0	0	0	0
VQSKIG	0	0	0	0	0	1	1	0	0	0	0	0	0
QSKIGS	0	0	0	0	0	0	0	0	0	0	0	0	0
SKIGSL	0	0	0	0	0	0	0	0	0	0	0	0	0
KIGSLD	0	0	0	0	0	0	0	0	0	0	0	0	0
IGSLDN	0	0	0	0	0	0	0	0	0	0	0	0	0
GSLDNI	0	0	0	0	0	0	0	0	0	0	0	0	0
SLDNIT	0	0	0	0	0	1	1	0	0	0	0	0	0
LDNITH	0	0	0	0	0	0	0	0	0	0	0	0	0
DNITHV	0	0	0	0	0	0	0	0	0	0	0	0	0
NITHVP	0	0	0	0	0	0	0	0	0	0	0	0	0
ITHVPG	0	0	0	0	0	0	0	0	0	0	0	0	0
THVPGG	0	0	0	0	0	0	0	0	0	0	0	0	0
HVPGGG	0	0	0	0	0	0	0	0	0	0	0	0	0
VPGGGN	0	0	0	0	0	0	0	0	0	0	0	0	0
GQVEVS	0	0	0	0	0	0	0	0	0	0	0	0	0
QVEVSK	0	0	0	0	0	0	0	0	0	0	0	0	0
VEVSKE	0	0	0	0	0	0	0	0	0	0	0	0	0
KKPVFF	0	0	0	0	0	0	0	0	0	0	0	0	0
KPVFFA	1	0	0	0	0	1	1	0	0	0	0	0	0
PVFFAE	1	0	0	1	1	0	0	0	0	0	0	0	0
KKLPFF	0	0	0	0	0	0	0	0	0	0	0	0	0
KLPFFA	1	0	0	0	0	1	1	0	0	0	0	0	0
LPFFAE	1	0	0	0	0	0	0	0	0	0	0	0	0
PFFAED	0	0	0	0	0	0	0	0	0	0	0	0	0
KKLVPF	0	0	0	0	0	0	0	0	0	0	0	0	0
HQKLVP	0	0	0	0	0	0	0	0	0	0	0	0	1
QKLVPF	0	0	0	0	0	0	0	0	0	0	0	0	1
KLVPFA	0	0	0	0	0	1	1	0	0	0	0	0	0
LVPFAE	0	0	0	0	0	0	0	0	0	0	0	0	0
VPFAED	0	0	0	0	0	0	0	0	0	0	0	0	0
PFAEDV	0	0	0	0	0	0	0	0	0	0	0	0	0
KKLVFP	0	0	0	0	0	0	0	0	0	0	0	0	0
KLVFPA	1	0	0	0	0	0	0	0	0	0	0	0	0
LVFPAE	0	0	0	0	0	0	0	0	0	0	0	0	0
VFPAED	0	0	0	0	0	0	0	0	0	0	0	0	0
LVFFAP	1	0	0	0	0	0	0	0	0	0	0	0	1
VFFAPD	0	0	0	0	0	0	0	0	0	0	0	0	0
FFAPDV	0	0	0	0	0	0	0	0	0	0	0	0	0
FAPDVG	0	0	0	0	0	0	0	0	0	0	0	0	0
APDVGS	0	0	0	0	0	0	0	0	0	0	0	0	0
STAQSL	0	0	0	0	0	0	0	0	0	0	0	0	0
TAQSLK	0	0	0	0	0	0	0	0	0	0	0	0	0
AQSLKS	0	0	0	0	0	0	0	0	0	0	0	0	0
QSLKSV	0	0	0	0	0	0	0	0	0	0	0	0	0
SLKSVD	0	0	0	0	0	0	0	0	0	0	0	0	0
LKSVDY	0	0	0	0	0	0	0	0	0	0	0	0	0
KSVDYE	0	0	0	0	0	0	0	0	0	0	0	0	0
SVDYEV	0	0	0	0	0	0	0	0	0	0	0	0	0
VDYEVF	0	0	0	1	1	0	0	0	0	0	0	0	0
DYEVFG	0	0	0	0	0	0	0	0	0	0	0	0	0
YEVFGR	0	0	0	0	0	0	0	0	0	0	0	0	0
EVFGRV	0	0	0	0	0	0	0	0	0	0	0	0	0
QGVSFR	0	0	0	0	0	1	1	0	0	0	0	0	0
GVSFRM	1	0	0	0	0	0	0	0	0	0	0	0	0
VSFRMY	1	1	1	1	1	0	0	0	0	0	0	0	0
SFRMYT	1	1	1	1	1	1	1	0	0	0	0	0	0
FRMYTE	1	0	1	1	1	0	0	0	0	0	0	0	0
RMYTED	0	0	0	0	0	0	0	0	0	0	0	0	0
MYTEDE	0	0	0	0	0	0	0	0	0	0	0	0	0
YTEDEA	0	0	0	0	0	0	0	0	0	0	0	0	0
TEDEAR	0	0	0	0	0	0	0	0	0	0	0	0	0
EDEARK	0	0	0	0	0	0	0	0	0	0	0	0	0
DEARKI	0	0	0	0	0	0	0	0	0	0	0	0	0
PEDKVN	0	0	0	0	0	0	0	0	0	0	0	0	0
EDKVNS	0	0	0	0	0	0	0	0	0	0	0	0	0
DKVNSM	0	0	0	0	0	0	0	0	0	0	0	0	0
KVNSMK	0	0	0	0	0	0	0	0	0	0	0	0	0
VNSMKS	0	0	0	0	0	0	0	0	0	0	0	0	0
NSMKSW	0	0	0	0	0	0	0	0	0	0	0	0	0
SMKSWL	0	0	0	0	0	0	0	0	0	0	0	0	0
MKSWLS	1	0	0	0	0	0	0	0	0	0	0	0	0
KSWLSK	1	0	0	0	0	0	0	0	0	0	0	0	0
SWLSKV	0	0	0	0	0	0	0	0	0	0	0	0	0
GSPSSR	0	0	0	0	0	0	0	0	0	0	0	0	0
SPSSRI	0	0	0	0	0	0	0	0	0	0	0	0	0
PSSRID	0	0	0	0	0	0	0	0	0	0	0	0	0
SSRIDR	0	0	0	0	0	0	0	0	0	0	0	0	0
SRIDRT	0	0	0	0	0	0	0	0	0	0	0	0	0
RIDRTN	0	0	0	0	0	0	0	0	0	0	0	0	0
IDRTNF	0	0	0	0	0	0	0	0	0	0	0	0	0
DRTNFS	0	0	0	0	0	0	0	0	0	0	0	0	0
RTNFSN	0	0	0	0	0	0	0	0	0	0	0	0	0
TNFSNE	0	0	0	0	0	0	0	0	0	0	0	0	0
NFSNEK	0	0	0	0	0	0	0	0	0	0	0	0	0
FSNEKT	0	0	0	0	0	0	0	0	0	0	0	0	0
MQTLSE	0	0	0	0	0	0	0	0	0	0	0	0	0
QTLSER	0	0	0	0	0	0	0	0	0	0	0	0	0
TLSERL	0	0	0	0	0	0	0	0	0	0	0	0	0
LSERLK	0	0	0	0	0	0	0	0	0	0	0	0	0
SERLKK	0	0	0	0	0	0	0	0	0	0	0	0	0
ERLKKR	0	0	0	0	0	0	0	0	0	0	0	0	0
RLKKRR	0	0	0	0	0	0	0	0	0	0	0	0	0
LKKRRI	0	1	0	0	0	0	0	0	0	0	0	0	0
KKRRIA	0	0	0	0	0	0	0	0	0	0	0	0	0
KRRIAL	0	1	1	1	1	0	0	0	0	0	0	0	0
RRIALK	1	1	1	1	1	0	0	0	0	0	0	0	0
RIALKY	1	1	1	1	1	0	0	0	0	0	0	0	0
YKMTQT	0	0	0	0	0	0	0	0	0	0	0	0	0
KMTQTE	0	0	0	0	0	0	0	0	0	0	0	0	0
MTQTEL	0	0	0	0	0	0	0	0	0	0	0	0	0
TQTELA	0	0	0	0	0	0	0	0	0	0	0	0	0
QTELAT	0	0	0	0	0	0	0	0	0	0	0	0	0
TELATK	0	0	0	0	0	0	0	0	0	0	0	0	0
ELATKA	0	0	0	0	0	0	0	0	0	0	0	0	0
LATKAG	0	0	0	0	0	0	0	0	0	0	0	0	0
ATKAGV	0	0	0	0	0	0	0	0	0	0	0	0	1
TKAGVK	0	0	0	0	0	0	0	0	0	0	0	0	0
YKQQSI	0	0	0	0	0	0	0	0	0	0	0	0	0
KQQSIQ	0	0	0	0	0	1	1	0	0	0	0	0	0
QQSIQL	0	0	0	0	0	0	0	0	0	0	0	0	0
QSIQLI	0	0	0	0	0	0	0	0	0	0	0	0	0
SIQLIE	1	1	1	1	1	1	1	1	1	0	0	0	0
IQLIEA	1	1	1	1	1	1	1	0	0	0	0	0	0
QLIEAG	0	0	0	0	0	0	0	0	0	0	0	0	0
LIEAGV	0	0	0	0	0	0	0	0	0	0	0	0	1
IEAGVT	0	0	0	0	0	0	0	0	0	0	0	0	0
EAGVTK	0	0	0	0	0	0	0	0	0	0	0	0	0
AGVTKR	0	0	0	0	0	0	0	0	0	0	0	0	0
AMALNC	1	1	1	1	1	0	0	0	0	0	0	0	0
MALNCD	0	0	0	0	0	0	0	0	0	0	0	0	0
ALNCDP	0	0	0	0	0	0	0	0	0	0	0	0	0
LNCDPV	0	0	0	0	0	0	0	0	0	0	0	0	0
NCDPVW	0	0	0	0	0	0	0	0	0	0	0	0	0
CDPVWL	0	0	0	0	0	0	0	0	0	0	0	0	0
DPVWLQ	1	0	0	0	0	0	0	0	0	0	0	0	0
PVWLQY	1	0	0	1	1	0	0	0	0	0	0	0	0
VWLQYG	1	1	1	0	1	0	0	0	0	0	0	1	0
WLQYGT	0	0	0	0	0	0	0	0	0	0	0	0	0
LQYGTK	0	0	0	0	0	0	0	0	0	0	0	0	0
QYGTKR	0	0	0	0	0	0	0	0	0	0	0	0	0
YGTKRG	0	0	0	0	0	0	0	0	0	0	0	0	0
GTKRGK	0	0	0	0	0	0	0	0	0	0	0	0	0
TKRGKA	0	0	0	0	0	0	0	0	0	0	0	0	0
KSHPET	0	0	0	0	0	0	0	0	0	0	0	0	0
HPETLE	0	0	0	0	0	0	0	0	0	0	0	0	0
PETLEK	0	0	0	0	0	0	0	0	0	0	0	0	0
ETLEKF	0	0	0	0	0	0	0	0	0	0	0	0	0
TLEKFD	0	0	0	0	0	0	0	0	0	0	0	0	0
LEKFDR	0	0	0	0	0	0	0	0	0	0	0	0	0
EKFDRF	0	0	0	0	0	0	0	0	0	0	0	0	0
KFDRFK	0	0	0	0	0	0	0	0	0	0	0	0	0
FDRFKH	0	0	0	0	0	0	0	0	0	0	0	0	0
DRFKHL	0	0	0	0	0	0	0	0	0	0	0	0	0
RFKHLK	0	0	0	0	0	0	0	0	0	0	0	0	0
TEAEMK	0	0	0	0	0	0	0	0	0	0	0	0	0
EAEMKA	0	0	0	0	0	0	0	0	0	0	0	0	0
SEDLKK	0	0	0	0	0	0	0	0	0	0	0	0	0
EDLKKH	0	0	0	0	0	0	0	0	0	0	0	0	0
DLKKHG	0	0	0	0	0	0	0	0	0	0	0	0	0
LKKHGV	0	0	0	0	0	0	0	0	0	0	0	0	0
KKHGVT	0	0	0	0	0	0	0	0	0	0	0	0	0
KHGVTV	0	0	0	0	0	0	0	0	0	0	0	0	1
HGVTVL	0	0	0	0	0	0	0	0	0	0	0	0	0
GVTVLT	0	1	0	0	1	0	0	0	0	0	0	0	0
VTVLTA	1	1	1	1	1	1	1	0	0	0	0	0	0
TVLTAL	1	1	1	1	1	0	0	0	0	0	0	0	0
VLTALG	0	0	0	0	0	0	0	0	0	0	0	1	0
LTALGA	0	1	0	0	0	0	0	0	0	0	0	0	0
TALGAI	0	0	0	0	0	0	0	0	0	0	0	0	0
ALGAIL	0	1	0	0	0	1	1	0	0	0	0	1	0
LGAILK	0	1	1	0	1	0	0	0	0	0	0	0	0
KKGHHE	0	0	0	0	0	0	0	0	0	0	0	0	0
KGHHEA	0	0	0	0	0	0	0	0	0	0	0	0	0
GHHEAE	0	0	0	0	0	0	0	0	0	0	0	0	0
ELKPLA	0	0	0	0	0	0	0	0	0	0	0	0	0
LKPLAQ	0	0	0	0	0	0	0	0	0	0	0	0	0
KPLAQS	0	0	0	0	0	0	0	0	0	0	0	0	0
PLAQSH	0	0	0	0	0	0	0	0	0	0	0	0	0
LAQSHA	0	0	0	0	0	0	0	0	0	0	0	0	0
ATKHKI	0	0	0	0	0	0	0	0	0	0	0	0	0
TKHKIP	0	0	0	0	0	0	0	0	0	0	0	0	0
GWEIPE	0	0	0	0	0	0	0	0	0	0	0	0	0
WEIPEP	0	0	0	0	0	0	0	0	0	0	0	0	0
EIPEPY	0	0	0	0	0	0	0	0	0	0	0	0	0
IPEPYV	0	0	0	0	0	0	0	0	0	0	0	0	0
PEPYVW	0	0	0	0	0	0	0	0	0	0	0	0	0
EPYVWD	0	0	0	0	0	0	0	0	0	0	0	0	0
PYVWDE	1	0	0	0	0	0	0	0	0	0	0	0	0
YVWDES	0	0	0	0	0	0	0	0	0	0	0	0	0
VWDESF	0	0	0	0	0	0	0	0	0	0	0	0	0
WDESFR	0	0	0	0	0	0	0	0	0	0	0	0	0
DESFRV	0	0	0	0	0	0	0	0	0	0	0	0	0
ESFRVF	0	0	0	0	0	0	0	0	0	0	0	0	0
SFRVFY	1	1	1	1	1	1	1	0	0	0	0	0	0
GTDFKY	0	0	0	0	0	0	0	0	0	0	0	0	0
TDFKYK	0	0	0	0	0	0	0	0	0	0	0	0	0
DFKYKG	0	0	0	0	0	0	0	0	0	0	0	0	0
FKYKGK	0	0	0	0	0	0	0	0	0	0	0	0	0
KYKGKL	0	0	0	0	0	0	0	0	0	0	0	0	0
DAAKYS	0	0	0	0	0	1	1	0	0	0	0	0	0
AAKYSE	0	0	0	0	0	0	0	0	0	0	0	0	0
AKYSEV	0	0	0	0	0	0	0	0	0	0	0	0	0
GLSAPV	0	0	0	0	0	0	0	0	0	0	0	0	0
LSAPVD	0	0	0	0	0	0	0	0	0	0	0	0	0
AKNVDY	0	0	0	0	0	0	0	0	0	0	0	0	0
KNVDYC	0	0	0	0	0	1	1	0	0	0	0	0	0
NVDYCK	0	0	0	0	0	0	0	0	0	0	0	0	0
VDYCKE	0	0	0	0	0	0	0	0	0	0	0	0	0
DYCKEW	0	0	0	0	0	0	0	0	0	0	0	0	0
YCKEWL	0	0	0	0	0	0	0	0	0	0	0	0	0
CKEWLV	1	0	1	0	1	0	0	0	0	0	0	0	0
KEWLVN	1	1	1	1	1	1	1	0	0	0	0	0	0
EWLVNH	1	1	1	1	1	0	0	0	0	0	0	0	0
WLVNHI	1	1	1	1	1	1	1	0	0	0	0	1	0
LVNHIK	0	0	0	0	0	0	0	0	0	0	0	0	0
SLVFVP	1	0	0	1	1	0	0	0	0	0	0	0	0
LVFVPS	1	0	0	0	0	0	0	0	0	0	0	0	0
VFVPSE	0	0	0	0	0	0	0	0	0	0	0	0	0
FVPSEF	0	0	0	0	0	0	0	0	0	0	0	0	0
VPSEFS	0	0	0	0	0	0	0	0	0	0	0	0	0
SEFSVP	0	0	0	0	0	0	0	0	0	0	0	0	0
EFSVPS	0	0	0	0	0	0	0	0	0	0	0	0	0
FSVPSG	0	0	0	0	0	0	0	0	0	0	0	0	0
SVPSGE	0	0	0	0	0	0	0	0	0	0	0	0	0
VPSGEK	0	0	0	0	0	0	0	0	0	0	0	0	0
VVFDED	0	0	0	0	0	0	0	0	0	0	0	0	0
VFDEDD	0	0	0	0	0	0	0	0	0	0	0	0	0
FDEDDE	0	0	0	0	0	0	0	0	0	0	0	0	0
DEDDEI	0	0	0	0	0	0	0	0	0	0	0	0	0
EDDEIP	0	0	0	0	0	0	0	0	0	0	0	0	0
EIPAGV	0	0	0	0	0	0	0	0	0	0	0	0	0
VTLDTK	0	0	0	0	0	0	0	0	0	0	0	0	1
TLDTKG	0	0	0	0	0	0	0	0	0	0	0	0	0
LDTKGT	0	0	0	0	0	0	0	0	0	0	0	0	0
DTKGTY	0	0	0	0	0	0	0	0	0	0	0	0	0
TYSFYC	1	0	1	1	1	1	1	1	1	0	0	1	0
YTSPHQ	0	0	0	0	0	0	0	0	0	0	0	0	0
RPDFSL	0	0	0	0	0	0	0	0	0	0	0	0	0
PDFSLE	0	0	0	0	0	0	0	0	0	0	0	0	0
DFSLEP	0	0	0	0	0	0	0	0	0	0	0	0	0
FSLEPP	0	0	0	0	0	0	0	0	0	0	0	0	0
SLEPPY	0	0	0	0	0	0	0	0	0	0	0	0	0
LEPPYT	0	0	0	0	0	0	0	0	0	0	0	0	0
EPPYTG	0	0	0	0	0	0	0	0	0	0	0	0	0
PPYTGP	0	0	0	0	0	0	0	0	0	0	0	0	0
PYTGPS	0	0	0	0	0	0	0	0	0	0	0	0	0
YTGPSK	0	0	0	0	0	0	0	0	0	0	0	0	0
PSKARI	0	0	0	0	0	0	0	0	0	0	0	0	0
SKARII	0	0	0	0	0	0	0	0	0	0	0	0	0
KARIIR	0	1	1	1	1	0	0	0	0	0	0	0	0
KRNNFK	0	0	0	0	0	0	0	0	0	0	0	0	0
RNNFKS	0	0	0	0	0	0	0	0	0	0	0	0	0
NNFKSA	0	0	0	0	0	0	0	0	0	0	0	0	0
NFKSAE	0	0	0	0	0	0	0	0	0	0	0	0	0
ARIIRY	1	1	1	1	1	0	0	0	0	0	0	0	0
RIIRYF	1	1	1	1	1	0	0	0	0	0	0	0	0
IIRYFY	1	1	1	1	1	1	1	0	0	0	0	1	0
IRYFYN	1	1	1	1	1	1	1	0	0	0	0	0	0
RYFYNA	1	1	1	1	1	1	1	0	0	0	0	0	0
YFYNAK	0	0	0	0	0	0	0	0	0	0	0	0	0
FYNAKA	0	0	0	0	0	0	0	0	0	0	0	0	0
YNAKAG	0	0	0	0	0	0	0	0	0	0	0	0	0
FKSAED	0	0	0	0	0	0	0	0	0	0	0	0	0
KSAEDS	0	0	0	0	0	0	0	0	0	0	0	0	0
SAEDSM	0	0	0	0	0	0	0	0	0	0	0	0	0
AEDSMR	0	0	0	0	0	0	0	0	0	0	0	0	0
EDSMRT	0	0	0	0	0	0	0	0	0	0	0	0	0
DSMRTS	0	0	0	0	0	0	0	0	0	0	0	0	0
SMRTSG	0	0	0	0	0	0	0	0	0	0	0	0	0
MRTSGG	0	0	0	0	0	0	0	0	0	0	0	0	0
RTSGGA	0	0	0	0	0	0	0	0	0	0	0	0	0
NAKAGL	0	0	0	0	0	0	0	0	0	0	0	0	0
AKAGLS	0	0	0	0	0	0	0	0	0	0	0	0	0
KAGLSQ	0	0	0	0	0	0	0	0	0	0	0	0	0
AGLSQT	0	0	0	0	0	0	0	0	0	0	0	0	0
KGKKGE	0	0	0	0	0	0	0	0	0	0	0	0	0
GKKGEI	0	0	0	0	0	0	0	0	0	0	0	0	0
KKGEIK	0	0	0	0	0	0	0	0	0	0	0	0	0
KGEIKN	0	0	0	0	0	0	0	0	0	0	0	0	0
GEIKNV	0	0	0	0	0	0	0	0	0	0	0	0	0
EIKNVA	0	0	0	0	0	0	0	0	0	0	0	0	0
IKNVAD	0	0	0	0	0	0	0	0	0	0	0	0	0
LAIEAT	0	0	0	1	1	0	0	0	0	0	0	0	1
AIEATP	0	0	0	0	0	0	0	0	0	0	0	0	0
IEATPA	0	0	0	0	0	0	0	0	0	0	0	0	0
TPANLK	0	0	0	0	0	0	0	0	0	0	0	0	0
PANLKA	0	0	0	0	0	0	0	0	0	0	0	0	0
ANLKAL	0	1	0	0	0	0	0	0	0	0	0	0	0
NLKALE	0	1	0	0	0	0	0	0	0	0	0	0	0
LKALEA	0	1	0	0	0	0	0	0	0	0	0	0	0
KALEAQ	0	1	0	0	0	0	0	0	0	0	0	0	0
ALEAQK	0	0	0	0	0	0	0	0	0	0	0	0	0
LEAQKQ	0	0	0	0	0	0	0	0	0	0	0	0	0
EAQKQK	0	0	0	0	0	0	0	0	0	0	0	0	0
AQKQKE	0	0	0	0	0	0	0	0	0	0	0	0	0
QKQKEQ	0	0	0	0	0	0	0	0	0	0	0	0	0
KQKEQR	0	0	0	0	0	0	0	0	0	0	0	0	0
DQKEAA	0	0	0	0	0	0	0	0	0	0	0	0	0
QKEAAL	0	0	0	0	0	0	0	0	0	0	0	0	0
KEAALV	0	0	0	0	0	0	0	0	0	0	0	0	0
EAALVD	0	1	0	1	1	0	0	0	0	0	0	0	0
AALVDM	0	1	1	1	1	0	0	0	0	0	0	0	0
ALVDMV	1	1	1	1	1	0	0	0	0	0	0	1	0
LVDMVN	0	0	0	1	0	0	0	0	0	0	0	0	0
VDMVND	0	0	0	0	0	0	0	0	0	0	0	0	0
DMVNDG	0	0	0	0	0	0	0	0	0	0	0	0	0
MVNDGV	0	0	0	0	0	0	0	0	0	0	0	0	0
VNDGVE	0	0	0	0	0	0	0	0	0	0	0	0	0
NDGVED	0	0	0	0	0	0	0	0	0	0	0	0	0
DGVEDL	0	0	0	0	0	0	0	0	0	0	0	0	0
GVEDLR	0	0	0	0	0	0	0	0	0	0	0	0	0
VEDLRC	0	0	0	1	0	0	0	0	0	0	0	0	0
EDLRCK	0	0	0	0	0	0	0	0	0	0	0	0	0
DLRCKY	0	0	0	0	0	0	0	0	0	0	0	0	0
LRCKYA	1	1	1	1	1	0	0	0	0	0	0	0	0
RCKYAT	0	0	0	0	0	0	0	0	0	0	0	0	0
CKYATL	0	1	1	1	1	0	0	0	0	0	0	0	0
KYATLI	0	0	0	0	0	0	0	0	0	0	0	0	0
YATLIY	1	1	1	1	1	1	1	0	0	0	0	0	0
ATLIYT	1	1	1	1	1	1	1	1	1	1	1	1	1
YEAGKE	0	0	0	0	0	0	0	0	0	0	0	0	0
EAGKEK	0	0	0	0	0	0	0	0	0	0	0	0	0
AGKEKY	0	0	0	0	0	0	0	0	0	0	0	0	0
GKEKYV	0	0	0	0	0	0	0	0	0	0	0	0	0
KEKYVK	0	0	0	0	0	0	0	0	0	0	0	0	0
EKYVKE	0	0	0	0	0	0	0	0	0	0	0	0	0
KYVKEL	0	0	0	0	0	0	0	0	0	0	0	0	0
YVKELP	0	0	0	0	0	0	0	0	0	0	0	0	0
VKELPE	0	0	0	0	0	0	0	0	0	0	0	0	0
KELPEH	0	0	0	0	0	0	0	0	0	0	0	0	0
ELPEHL	0	0	0	0	0	0	0	0	0	0	0	0	0
LPEHLK	0	0	0	0	0	0	0	0	0	0	0	0	0
PEHLKP	0	0	0	0	0	0	0	0	0	0	0	0	0
EHLKPF	0	0	0	0	0	0	0	0	0	0	0	0	0
HLKPFE	0	0	0	0	0	0	0	0	0	0	0	0	0
LKPFET	0	0	0	0	0	0	0	0	0	0	0	0	0
KPFETL	0	0	0	0	0	0	0	0	0	0	0	0	0
PFETLL	0	0	0	0	0	0	0	0	0	0	0	0	0
FETLLS	0	0	0	0	1	0	0	0	0	0	0	0	0
ETLLSQ	0	0	0	0	0	0	0	0	0	0	0	0	0
PLLSAY	0	0	0	0	0	0	0	0	0	0	0	0	1
LLSAYV	1	1	1	1	1	1	1	1	1	0	0	1	0
LSAYVA	1	1	1	1	1	0	0	0	0	0	0	0	0
SAYVAR	1	1	1	1	1	0	0	0	0	0	0	0	0
AYVARL	1	1	1	1	1	1	1	0	0	0	0	0	0
YVARLS	0	1	0	0	1	0	0	0	0	0	0	0	0
VARLSA	0	1	0	0	1	0	0	0	0	0	0	0	0
PKIKAF	0	0	0	0	0	0	0	0	0	0	0	0	0
KIKAFL	0	1	0	0	0	0	0	0	0	0	0	0	0
IKAFLA	1	1	1	1	1	0	0	0	0	0	0	0	0
AYVKKL	0	1	1	1	1	0	0	0	0	0	0	0	0
YVKKLD	0	0	0	0	0	0	0	0	0	0	0	0	0
VKKLDS	0	0	0	0	0	0	0	0	0	0	0	0	0
KKLDSG	0	0	0	0	0	0	0	0	0	0	0	0	0
KLDSGT	0	0	0	0	0	0	0	0	0	0	0	0	0
LDSGTG	0	0	0	0	0	0	0	0	0	0	0	0	0
DSGTGK	0	0	0	0	0	0	0	0	0	0	0	0	0
SGTGKE	0	0	0	0	0	0	0	0	0	0	0	0	0
GTGKEL	0	0	0	0	0	0	0	0	0	0	0	0	0
TGKELV	0	0	0	0	0	0	0	0	0	0	0	0	0
GKELVL	0	0	0	0	0	0	0	0	0	0	0	0	0
KELVLA	0	1	1	1	1	0	0	0	0	0	0	0	0
ELVLAL	1	1	1	1	1	0	0	0	0	0	0	1	0
YDYQEK	0	0	0	0	0	0	0	0	0	0	0	0	0
DYQEKS	0	0	0	0	0	0	0	0	0	0	0	0	0
YQEKSP	0	0	0	0	0	0	0	0	0	0	0	0	0
QEKSPR	0	0	0	0	0	0	0	0	0	0	0	0	0
EKSPRE	0	0	0	0	0	0	0	0	0	0	0	0	0
KSPREV	0	0	0	0	0	0	0	0	0	0	0	0	0
SPREVT	0	0	0	0	0	0	0	0	0	0	0	0	0
PREVTM	0	0	0	0	0	0	0	0	0	0	0	0	0
REVTMK	0	0	0	0	0	0	0	0	0	0	0	0	0
EVTMKK	0	0	0	0	0	0	0	0	0	0	0	0	0
VTMKKG	0	0	0	0	0	0	0	0	0	0	0	0	0
TMKKGD	0	0	0	0	0	0	0	0	0	0	0	0	0
GGKDWW	0	0	0	0	0	0	0	0	0	0	0	0	0
GKDWWK	0	0	0	0	0	0	0	0	0	0	0	0	0
DWWKVG	1	0	1	0	1	0	0	0	0	0	0	0	0
WWKVGG	0	0	0	0	0	0	0	0	0	0	0	0	0
EEQIKN	0	0	0	0	0	0	0	0	0	0	0	0	0
EQIKNL	0	0	0	0	0	0	0	0	0	0	0	0	0
QIKNLL	0	0	0	0	0	0	0	0	0	0	0	0	0
IKNLLQ	0	1	1	0	1	0	0	0	0	0	0	0	0
KNLLQL	0	1	1	0	1	0	0	0	0	0	0	0	0
NLLQLE	1	1	1	1	1	0	0	0	0	0	0	0	0
LLQLEA	0	1	0	1	0	1	1	0	0	0	0	0	0
LQLEAQ	0	1	0	0	0	0	0	0	0	0	0	0	0
QLEAQE	0	0	0	0	0	0	0	0	0	0	0	0	0
LEAQEH	0	0	0	0	0	0	0	0	0	0	0	0	0
EAQEHL	0	0	0	0	0	0	0	0	0	0	0	0	0
AQEHLQ	0	0	0	0	0	1	1	0	0	0	0	0	0
QEHLQY	0	0	0	0	0	0	0	0	0	0	0	0	0
VPSNEE	0	0	0	0	0	0	0	0	0	0	0	0	0
PSNEEQ	0	0	0	0	0	0	0	0	0	0	0	0	0
SNEEQI	0	0	0	0	0	0	0	0	0	0	0	0	0
NEEQIK	0	0	0	0	0	0	0	0	0	0	0	0	0
EEQIKK	0	0	0	0	0	0	0	0	0	0	0	0	0
EQIKKL	0	0	0	0	0	0	0	0	0	0	0	0	0
QIKKLL	0	1	0	0	0	0	0	0	0	0	0	0	0
IKKLLE	0	1	0	0	0	0	0	0	0	0	0	0	0
KKLLEL	0	1	0	0	0	0	0	0	0	0	0	0	0
KLLELE	1	1	1	1	1	0	0	0	0	0	0	0	0
LLELEA	0	0	0	1	0	0	0	0	0	0	0	0	0
LELEAK	0	0	0	0	0	0	0	0	0	0	0	0	0
ELEAKK	0	0	0	0	0	0	0	0	0	0	0	0	0
LEAKKH	0	0	0	0	0	0	0	0	0	0	0	0	0
EAKKHL	0	0	0	0	0	0	0	0	0	0	0	0	0
AKKHLQ	0	0	0	0	0	0	0	0	0	0	0	0	0
KKHLQY	0	1	0	0	0	0	0	0	0	0	0	0	0
AVGKSN	0	0	0	0	0	0	0	0	0	0	0	0	0
VGKSNL	0	0	0	0	0	0	0	0	0	0	0	0	0
GKSNLL	0	0	0	0	0	0	0	0	0	0	0	0	0
KSNLLS	0	0	0	0	0	0	0	0	0	0	0	0	0
SNLLSR	0	0	0	0	0	0	0	0	0	0	0	0	0
NLLSRY	1	1	1	0	1	0	0	0	0	0	0	0	0
LLSRYA	0	0	0	0	0	1	1	0	0	0	0	0	0
LSRYAR	0	0	0	0	0	0	0	0	0	0	0	0	0
SRYARN	0	0	0	0	0	0	0	0	0	0	0	0	0
RYARNE	0	0	0	0	0	0	0	0	0	0	0	0	0
YARNEF	0	0	0	0	0	0	0	0	0	0	0	0	0
ARNEFS	0	0	0	0	0	1	1	0	0	0	0	0	0
RNEFSA	0	0	0	0	0	0	0	0	0	0	0	0	0
RFRAVT	0	1	0	1	1	0	0	0	0	0	0	0	0
FRAVTS	0	0	0	0	0	0	0	0	0	0	0	0	0
RAVTSA	0	0	0	0	0	1	1	0	0	0	0	0	0
AVTSAY	0	0	0	0	0	0	0	0	0	0	0	0	0
VTSAYY	0	0	0	1	0	1	1	0	0	0	0	0	0
TSAYYR	0	0	0	0	0	1	1	0	0	0	0	0	0
SAYYRG	0	0	0	0	1	0	0	0	0	0	0	0	0
AYYRGA	0	1	0	0	0	0	0	0	0	0	0	0	0
YYRGAV	0	1	0	0	0	0	0	0	0	0	0	0	0
YRGAVG	0	0	0	0	0	0	0	0	0	0	0	0	0
TRRTTF	0	0	0	0	0	0	0	0	0	0	0	0	0
RRTTFE	0	0	0	0	0	0	0	0	0	0	0	0	0
RTTFES	0	0	0	0	0	0	0	0	0	0	0	0	0
TTFESV	0	0	0	0	0	1	1	0	0	0	0	0	1
TFESVG	0	0	0	0	0	0	0	0	0	0	0	0	0
FESVGR	0	0	0	0	0	0	0	0	0	0	0	0	0
ESVGRW	0	0	0	0	0	0	0	0	0	0	0	0	0
SVGRWL	0	0	0	0	0	0	0	0	0	0	0	0	0
VGRWLD	1	0	1	0	0	0	0	0	0	0	0	0	0
GRWLDE	1	0	1	0	0	0	0	0	0	0	0	0	0
RWLDEL	0	0	0	1	1	0	0	0	0	0	0	0	0
WLDELK	0	0	0	0	0	0	0	0	0	0	0	0	0
LDELKI	0	0	0	0	0	0	0	0	0	0	0	0	0
DELKIH	0	0	0	0	0	0	0	0	0	0	0	0	0
ELKIHS	0	0	0	0	0	0	0	0	0	0	0	0	0
LKIHSD	0	0	0	0	0	0	0	0	0	0	0	0	0
AVSVEE	0	0	0	0	0	0	0	0	0	0	0	0	0
VSVEEG	0	0	0	0	0	0	0	0	0	0	0	0	0
SVEEGK	0	0	0	0	0	0	0	0	0	0	0	0	0
VEEGKA	0	0	0	0	0	0	0	0	0	0	0	0	0
EEGKAL	0	0	0	0	0	0	0	0	0	0	0	0	0
EGKALA	0	0	0	0	0	0	0	0	0	0	0	0	0
GKALAE	0	1	0	0	0	0	0	0	0	0	0	0	0
KALAEE	0	0	0	0	0	0	0	0	0	0	0	0	0
ALAEEE	0	0	0	0	0	0	0	0	0	0	0	0	0
LAEEEG	0	0	0	0	0	0	0	0	0	0	0	0	0
AEEEGL	0	0	0	0	0	0	0	0	0	0	0	0	0
EEEGLF	0	0	0	0	0	0	0	0	0	0	0	0	0
DHPAVM	0	0	0	0	0	0	0	0	0	0	0	0	0
HPAVME	0	0	0	0	0	0	0	0	0	0	0	0	0
PAVMEG	0	0	0	0	0	0	0	0	0	0	0	0	0
AVMEGT	0	0	0	0	0	0	0	0	0	0	0	0	0
VMEGTK	0	0	0	0	0	0	0	0	0	0	0	0	0
MEGTKT	0	0	0	0	0	0	0	0	0	0	0	0	0
EGTKTI	0	0	0	0	0	0	0	0	0	0	0	0	0
GTKTIL	0	0	0	0	0	1	1	0	0	0	0	0	0
TKTILE	0	0	0	0	0	0	0	0	0	0	0	0	0
KTILET	0	0	0	1	1	0	0	0	0	0	0	0	0
TILETD	0	0	0	0	0	0	0	0	0	0	0	0	0
ILETDS	0	0	0	0	0	0	0	0	0	0	0	0	0
LETDSN	0	0	0	0	0	0	0	0	0	0	0	0	0
ETDSNL	0	0	0	0	0	0	0	0	0	0	0	0	0
TDSNLS	0	0	0	0	0	1	1	0	0	0	0	0	0
EPSEQF	0	0	0	0	0	0	0	0	0	0	0	0	0
PSEQFI	0	0	0	0	0	0	0	0	0	0	0	0	0
SEQFIK	0	0	0	0	0	1	1	0	0	0	0	0	0
EQFIKQ	0	1	1	1	1	0	0	0	0	0	0	0	0
QFIKQH	0	1	0	0	1	0	0	0	0	0	0	0	0
FIKQHD	0	0	0	0	0	0	0	0	0	0	0	0	0
IKQHDF	0	0	0	0	0	0	0	0	0	0	0	0	0
KQHDFS	0	0	0	0	0	0	0	0	0	0	0	0	0
QHDFSS	0	0	0	0	0	0	0	0	0	0	0	0	0
HDFSSY	0	0	0	0	0	1	1	0	0	0	0	0	0
VNGMEL	0	0	0	0	0	0	0	0	0	0	0	0	0
NGMELS	0	0	0	0	0	0	0	0	0	0	0	0	0
GMELSK	0	0	0	0	0	0	0	0	0	0	0	0	0
MELSKQ	0	0	0	0	0	0	0	0	0	0	0	0	0
ELSKQI	0	0	0	0	0	0	0	0	0	0	0	0	0
LSKQIL	0	0	0	0	0	0	0	0	0	0	0	0	0
SKQILQ	0	0	0	0	0	0	0	0	0	0	0	0	0
KQILQE	0	1	1	1	1	0	0	0	0	0	0	0	0
QILQEN	0	0	0	0	0	0	0	0	0	0	0	0	0
ILQENP	0	0	0	0	0	0	0	0	0	0	0	0	0
LQENPH	0	0	0	0	0	0	0	0	0	0	0	0	0
EVEDYF	0	0	0	0	0	0	0	0	0	0	0	0	0
VEDYFE	0	0	0	0	0	0	0	0	0	0	0	0	0
EDYFEE	0	0	0	0	0	0	0	0	0	0	0	0	0
DYFEEA	0	0	0	0	0	0	0	0	0	0	0	0	0
YFEEAI	0	0	0	1	0	0	0	0	0	0	0	0	0
FEEAIR	0	0	0	0	0	0	0	0	0	0	0	0	0
EEAIRA	0	0	0	1	0	0	0	0	0	0	0	0	0
EAIRAG	0	1	0	0	0	0	0	0	0	0	0	0	0
AIRAGL	0	1	0	0	0	0	0	0	0	0	0	0	0
IRAGLH	0	1	0	0	0	0	0	0	0	0	0	0	0
DFSTMR	0	0	0	0	0	0	0	0	0	0	0	0	0
FSTMRR	0	0	0	0	0	0	0	0	0	0	0	0	0
STMRRI	0	0	0	0	0	0	0	0	0	0	0	0	0
TMRRIV	1	0	1	0	1	0	0	0	0	0	0	0	0
MRRIVR	1	1	1	1	1	0	0	0	0	0	0	0	0
RRIVRN	1	1	1	1	1	0	0	0	0	0	0	0	0
RIVRNL	1	1	1	1	1	0	0	0	0	0	0	0	0
IVRNLL	1	1	1	1	1	0	0	0	0	0	0	0	0
VRNLLK	1	1	1	0	1	0	0	0	0	0	0	0	0
RNLLKE	0	1	0	0	0	0	0	0	0	0	0	0	0
NLLKEL	0	1	0	0	0	0	0	0	0	0	0	0	0
LLKELG	0	0	0	0	0	0	0	0	0	0	0	0	0
LKELGY	0	0	0	0	0	0	0	0	0	0	0	0	0
KELGYN	0	0	0	0	0	1	1	0	0	0	0	0	0
EDGVDA	0	0	0	0	0	0	0	0	0	0	0	0	0
DGVDAL	0	0	0	0	0	0	0	0	0	0	0	0	0
GVDALN	0	0	0	0	0	0	0	0	0	0	0	0	0
VDALNK	0	0	0	0	0	0	0	0	0	0	0	0	0
DALNKL	0	0	0	0	0	0	0	0	0	0	0	0	0
ALNKLQ	0	0	0	0	0	0	0	0	0	0	0	0	0
LNKLQA	0	1	0	0	0	0	0	0	0	0	0	0	0
NKLQAG	0	0	0	0	0	0	0	0	0	0	0	0	0
KLQAGG	0	0	0	0	0	0	0	0	0	0	0	0	0
LQAGGY	0	0	0	0	0	0	0	0	0	0	0	0	0
MDGLEL	0	0	0	0	0	0	0	0	0	0	0	0	0
DGLELL	0	0	0	0	0	0	0	0	0	0	0	0	0
GLELLK	0	1	1	0	1	0	0	0	0	0	0	0	0
LELLKT	0	1	0	1	1	0	0	0	0	0	0	0	0
ELLKTI	0	1	0	1	1	0	0	0	0	0	0	0	0
LLKTIR	0	1	0	1	1	0	0	0	0	0	0	0	0
LKTIRA	0	1	0	1	1	0	0	0	0	0	0	0	0
KTIRAD	0	0	0	1	0	0	0	0	0	0	0	0	0
TIRADS	0	0	0	0	0	0	0	0	0	0	0	0	0
IRADSA	0	0	0	0	0	0	0	0	0	0	0	0	0
RADSAY	0	0	0	0	0	0	0	0	0	0	0	0	0
GTGNTE	0	0	0	0	0	0	0	0	0	0	0	0	0
TGNTEK	0	0	0	0	0	0	0	0	0	0	0	0	0
GNTEKM	0	0	0	0	0	0	0	0	0	0	0	0	0
NTEKMA	0	0	0	0	0	0	0	0	0	0	0	0	0
TEKMAE	0	0	0	0	0	0	0	0	0	0	0	0	0
EKMAEL	0	0	0	0	0	0	0	0	0	0	0	0	0
KMAELI	0	0	0	0	0	0	0	0	0	0	0	0	0
MAELIA	1	1	1	1	1	1	1	1	1	0	0	0	1
AELIAK	0	1	1	1	1	0	0	0	0	0	0	0	0
ELIAKG	0	1	0	0	0	0	0	0	0	0	0	0	0
LIAKGI	0	1	0	0	0	0	0	0	0	0	0	0	0
IAKGII	0	1	0	0	0	0	0	0	0	0	0	0	0
AKGIIE	0	1	0	0	0	1	1	0	0	0	0	0	0
KGIIES	0	0	0	0	0	0	0	0	0	0	0	0	0
GIIESG	0	0	0	0	0	0	0	0	0	0	0	0	0
IIESGK	0	0	0	0	0	0	0	0	0	0	0	0	0
IESGKD	0	0	0	0	0	0	0	0	0	0	0	0	0
ESGKDY	0	0	0	0	0	0	0	0	0	0	0	0	0
EESEFE	0	0	0	0	0	0	0	0	0	0	0	0	0
ESEFEP	0	0	0	0	0	0	0	0	0	0	0	0	0
SEFEPF	0	0	0	0	0	0	0	0	0	0	0	0	0
EFEPFI	0	0	0	0	0	0	0	0	0	0	0	0	0
FEPFIE	0	0	0	0	0	0	0	0	0	0	0	0	0
EPFIEE	0	0	0	0	0	0	0	0	0	0	0	0	0
PFIEEI	0	0	0	0	0	0	0	0	0	0	0	0	0
FIEEIS	0	0	0	0	0	0	0	0	0	0	0	0	0
IEEIST	0	0	0	0	0	0	0	0	0	0	0	0	0
EEISTK	0	0	0	0	0	0	0	0	0	0	0	0	0
EISTKI	0	0	0	0	0	0	0	0	0	0	0	0	0
ISTKIS	0	0	0	0	0	0	0	0	0	0	0	0	0
STKISY	0	0	0	0	0	0	0	0	0	0	0	0	0
GDGKWM	0	0	0	0	0	1	1	0	0	0	0	0	0
DGKWMR	0	0	0	0	0	0	0	0	0	0	0	0	0
GKWMRD	0	0	0	0	0	0	0	0	0	0	0	0	0
KWMRDF	1	0	1	0	1	0	0	0	0	0	0	0	0
WMRDFE	0	0	0	0	0	0	0	0	0	0	0	0	0
MRDFEQ	0	0	0	0	0	0	0	0	0	0	0	0	0
RDFEQR	0	0	0	0	0	0	0	0	0	0	0	0	0
DFEQRM	0	0	0	0	0	0	0	0	0	0	0	0	0
FEQRMN	0	0	0	0	0	0	0	0	0	0	0	0	0
EQRMNG	0	0	0	0	0	0	0	0	0	0	0	0	0
QRMNGY	0	0	0	0	0	0	0	0	0	0	0	0	0
RMNGYG	0	0	0	0	0	0	0	0	0	0	0	0	0
MNGYGS	0	0	0	0	0	0	0	0	0	0	0	0	0
NGYGSV	0	0	0	0	0	0	0	0	0	0	0	0	0
EPDEAE	0	0	0	0	0	0	0	0	0	0	0	0	0
PDEAEQ	0	0	0	0	0	0	0	0	0	0	0	0	0
DEAEQD	0	0	0	0	0	0	0	0	0	0	0	0	0
EAEQDS	0	0	0	0	0	0	0	0	0	0	0	0	0
AEQDSI	0	0	0	0	0	0	0	0	0	0	0	0	0
EQDSIE	0	0	0	0	0	0	0	0	0	0	0	0	0
QDSIEF	0	0	0	0	0	0	0	0	0	0	0	0	0
DSIEFG	0	0	0	0	0	0	0	0	0	0	0	0	0
SIEFGK	0	0	0	0	0	0	0	0	0	0	0	0	0
IEFGKK	0	0	0	0	0	0	0	0	0	0	0	0	0
EFGKKI	0	0	0	0	0	0	0	0	0	0	0	0	0
FGKKIA	0	0	0	0	0	0	0	0	0	0	0	0	0
GKKIAN	0	0	0	0	0	0	0	0	0	0	0	0	0
KKIANI	0	0	0	0	0	0	0	0	0	0	0	0	0
KIANIY	0	1	0	0	0	1	1	1	1	0	0	0	0
EYSAMR	0	0	0	0	0	0	0	0	0	0	0	0	0
YSAMRD	0	0	0	0	0	0	0	0	0	0	0	0	0
SAMRDQ	0	0	0	0	0	0	0	0	0	0	0	0	0
AMRDQY	0	0	0	0	0	0	0	0	0	0	0	0	0
MRDQYM	0	0	0	0	0	0	0	0	0	0	0	0	0
RDQYMR	0	0	0	0	0	0	0	0	0	0	0	0	0
DQYMRT	1	0	1	0	1	0	0	0	0	0	0	0	0
QYMRTG	0	0	0	0	0	0	0	0	0	0	0	0	0
YMRTGE	0	0	0	0	0	0	0	0	0	0	0	0	0
MRTGEG	0	0	0	0	0	0	0	0	0	0	0	0	0
INNTKS	0	0	0	0	0	0	0	0	0	0	0	0	0
NNTKSF	0	0	0	0	0	0	0	0	0	0	0	0	0
NTKSFE	0	0	0	0	0	0	0	0	0	0	0	0	0
TKSFED	0	0	0	0	0	0	0	0	0	0	0	0	0
KSFEDI	0	0	0	0	0	0	0	0	0	0	0	0	0
SFEDIH	0	0	0	0	0	0	0	0	0	0	0	0	0
FEDIHQ	0	0	0	0	0	0	0	0	0	0	0	0	0
EDIHQY	0	0	0	0	0	0	0	0	0	0	0	0	0
DIHQYR	0	0	0	0	0	0	0	0	0	0	0	0	0
IHQYRE	0	0	0	0	0	0	0	0	0	0	0	0	0
[truncated: 454 more rows]

## Sheet: non-amyloids
NO AMYLOID HEXPEPTIDES	Pafig classification
HVTLSQ	FALSE	0
NFGAAL	FALSE	0
FGAALS	FALSE	0
FGAIAS	FALSE	0
GAIASS	FALSE	0
PFTARF	FALSE	0
FTARFE	FALSE	0
TARFEG	FALSE	0
RFEGRI	FALSE	0
FEGRIF	FALSE	0
DELRAL	FALSE	0
ITEITG	CORRECT	1
TEITGE	FALSE	0
LARVEG	FALSE	0
ARVEGR	FALSE	0
RVEGRI	FALSE	0
DELRAY	FALSE	0
ITAYTG	FALSE	0
TAYTGE	FALSE	0
KPFTAR	FALSE	0
PFTARI	FALSE	0
TARISG	FALSE	0
ARISGR	FALSE	0
RISGRL	FALSE	0
ISGRLF	FALSE	0
SDELKT	FALSE	0
DELKTI	CORRECT	1
IATITG	FALSE	0
ATITGE	FALSE	0
KPYIAR	FALSE	0
SDELRA	FALSE	0
DELRAV	FALSE	0
VIEAHT	FALSE	0
IEAHTG	FALSE	0
EAHTGE	CORRECT	1
IARFEG	FALSE	0
ARFEGR	FALSE	0
RFEGRL	FALSE	0
FEGRLF	FALSE	0
RLFSRS	FALSE	0
LFSRSD	FALSE	0
RSDELK	FALSE	0
SDELKA	FALSE	0
DELKAI	FALSE	0
IIKELT	FALSE	0
IKELTG	CORRECT	1
KELTGE	FALSE	0
LARFRG	FALSE	0
ARFRGR	FALSE	0
RIFSRS	FALSE	0
IFSRSD	FALSE	0
FSRSDE	FALSE	0
SRSDEL	FALSE	0
RSDELR	FALSE	0
SDELRT	FALSE	0
DELRTL	FALSE	0
ELRTLI	FALSE	0
IAAFTG	FALSE	0
AAFTGE	FALSE	0
GVTAVQ	FALSE	0
VTAVQK	FALSE	0
TAVQKT	FALSE	0
RVEKVA	FALSE	0
SFNNGD	FALSE	0
FNNGDC	FALSE	0
NNGDCF	FALSE	0
NGDCFI	FALSE	0
NAGDVA	FALSE	0
AGDVAF	FALSE	0
FGSVQF	FALSE	0
FLGEAF	FALSE	0
LGEAFD	FALSE	0
VEQMCT	FALSE	0
EQMCTT	FALSE	0
QMCTTQ	FALSE	0
MCTTQY	FALSE	0
VVGGLG	FALSE	0
VGGLGG	FALSE	0
MKHMAG	FALSE	0
KHMAGA	FALSE	0
HMAGAA	FALSE	0
GAAAAG	FALSE	0
PQGGYQ	FALSE	0
QGGYQQ	FALSE	0
GGYQQY	FALSE	0
GNNQQN	FALSE	0
NNQQNY	FALSE	0
LICSRT	FALSE	0
ICSRTV	FALSE	0
CSRTVK	FALSE	0
SRTVKK	FALSE	0
RTVKKN	FALSE	0
TVKKNI	FALSE	0
VKKNII	FALSE	0
KKNIIE	FALSE	0
NIIEEN	FALSE	0
EASNCF	FALSE	0
IRHFEN	FALSE	0
RHFENK	FALSE	0
HFENKF	FALSE	0
ENKFAV	FALSE	0
NKFAVE	FALSE	0
FLNSQE	FALSE	0
LNSQEK	FALSE	0
NSQEKH	FALSE	0
SQEKHY	FALSE	0
TVKVNA	FALSE	0
KVNAVK	FALSE	0
NAVKVT	FALSE	0
KETAAA	CORRECT	1
ETAAAK	CORRECT	1
TAAAKF	FALSE	0
AAKFER	FALSE	0
AKFERQ	FALSE	0
KFERQH	FALSE	0
FERQHM	FALSE	0
ERQHMD	FALSE	0
RQHMDS	FALSE	0
QHMDSS	FALSE	0
HMDSST	FALSE	0
MDSSTS	FALSE	0
DSSTSA	FALSE	0
SSTSAA	FALSE	0
LSNTTA	FALSE	0
SNTTAI	FALSE	0
SNKGAI	FALSE	0
NKGAII	FALSE	0
LVHSSN	FALSE	0
VHSSNN	FALSE	0
HSSNNF	FALSE	0
SNNFGA	FALSE	0
NNFGAI	FALSE	0
SAMSRP	FALSE	0
AMSRPI	FALSE	0
MSRPII	FALSE	0
SRPIIH	FALSE	0
IIHFGS	FALSE	0
IHFGSD	FALSE	0
HFGSDY	FALSE	0
FGSDYE	FALSE	0
GSDYED	FALSE	0
SDYEDR	FALSE	0
DYEDRY	FALSE	0
YEDRYY	FALSE	0
EDRYYR	FALSE	0
RYYREN	FALSE	0
YYRENM	FALSE	0
YRENMH	FALSE	0
RENMHR	FALSE	0
ENMHRY	FALSE	0
MHRYPN	FALSE	0
NITIKQ	FALSE	0
ITIKQH	FALSE	0
TIKQHT	FALSE	0
IKQHTV	FALSE	0
KQHTVT	FALSE	0
QHTVTT	FALSE	0
TVTTTT	FALSE	0
HFWQQD	FALSE	0
FWQQDE	FALSE	0
WQQDEP	FALSE	0
QQDEPP	FALSE	0
QDEPPQ	FALSE	0
DEPPQS	FALSE	0
EPPQSP	FALSE	0
PPQSPW	FALSE	0
PQSPWD	FALSE	0
QSPWDR	FALSE	0
SPWDRV	FALSE	0
PWDRVK	FALSE	0
WDRVKD	CORRECT	1
DRVKDL	FALSE	0
RVKDLA	FALSE	0
VKDLAT	FALSE	0
DVLKDS	FALSE	0
VLKDSG	FALSE	0
LKDSGR	FALSE	0
KDSGRD	FALSE	0
DSGRDY	FALSE	0
SGRDYV	FALSE	0
GRDYVS	FALSE	0
RDYVSQ	FALSE	0
DYVSQF	FALSE	0
VSQFEG	FALSE	0
SQFEGS	FALSE	0
QFEGSA	FALSE	0
FEGSAL	FALSE	0
EGSALG	FALSE	0
GSALGK	FALSE	0
SALGKQ	CORRECT	1
LGKQLN	FALSE	0
GKQLNL	FALSE	0
KQLNLK	FALSE	0
LKLLDN	FALSE	0
KLLDNW	FALSE	0
LLDNWD	FALSE	0
LDNWDS	FALSE	0
DNWDSV	FALSE	0
NWDSVT	FALSE	0
WDSVTS	FALSE	0
DSVTST	FALSE	0
SVTSTF	FALSE	0
TSTFSK	FALSE	0
STFSKL	FALSE	0
TFSKLR	FALSE	0
FSKLRE	FALSE	0
SKLREQ	FALSE	0
KLREQL	FALSE	0
LREQLG	FALSE	0
REQLGP	FALSE	0
EQLGPV	FALSE	0
QLGPVT	FALSE	0
LGPVTQ	FALSE	0
GPVTQE	FALSE	0
PVTQEF	FALSE	0
TQEFWD	FALSE	0
FWDNLE	FALSE	0
WDNLEK	FALSE	0
DNLEKE	FALSE	0
NLEKET	FALSE	0
LEKETE	FALSE	0
EKETEG	FALSE	0
KETEGL	FALSE	0
ETEGLR	FALSE	0
TEGLRQ	FALSE	0
EGLRQE	FALSE	0
GLRQEM	FALSE	0
LRQEMS	FALSE	0
AALLSP	FALSE	0
ALLSPY	FALSE	0
NCYVSG	FALSE	0
VSGFHP	FALSE	0
SGFHPS	FALSE	0
GFHPSD	FALSE	0
FHPSDI	FALSE	0
HPSDIE	FALSE	0
PSDIEV	FALSE	0
SDIEVD	FALSE	0
FSFLGE	FALSE	0
SFLGEA	FALSE	0
FLGEAY	FALSE	0
NFGSVQ	FALSE	0
FMKGLS	FALSE	0
MKGLSK	FALSE	0
KGLSKA	FALSE	0
GLSKAK	FALSE	0
LSKAKE	FALSE	0
SKAKEG	FALSE	0
KAKEGV	FALSE	0
AKEGVV	FALSE	0
KEGVVA	FALSE	0
KEGVLY	FALSE	0
VLYVGS	FALSE	0
LYVGSK	FALSE	0
YVGSKT	FALSE	0
VGSKTK	FALSE	0
GSKTKE	FALSE	0
SKTKEG	FALSE	0
KTKEGV	FALSE	0
TKEGVV	FALSE	0
KEGVVH	FALSE	0
EGVVHG	FALSE	0
VHGVAT	FALSE	0
GVATVA	FALSE	0
ATVAEK	FALSE	0
TVAEKT	FALSE	0
VAEKTK	FALSE	0
AEKTKE	FALSE	0
EKTKEQ	FALSE	0
KTKEQV	FALSE	0
TKEQVT	FALSE	0
KEQVTN	FALSE	0
AVAQKT	FALSE	0
AQKTVE	FALSE	0
QKTVEG	FALSE	0
KTVEGA	CORRECT	1
TVEGAG	FALSE	0
VEGAGS	FALSE	0
EGAGSI	FALSE	0
AGSIAA	FALSE	0
GSIAAA	FALSE	0
IAAATG	FALSE	0
AAATGF	FALSE	0
AATGFV	FALSE	0
ATGFVK	FALSE	0
TGFVKK	FALSE	0
GFVKKD	FALSE	0
FVKKDQ	FALSE	0
VKKDQL	FALSE	0
KKDQLG	CORRECT	1
SYGGEG	FALSE	0
YGGEGI	FALSE	0
GGEGIG	FALSE	0
GEGIGN	FALSE	0
EGIGNV	FALSE	0
GIGNVA	FALSE	0
GNVAVA	FALSE	0
VAVAGE	FALSE	0
AVAGEL	FALSE	0
VAGELP	FALSE	0
AGELPV	FALSE	0
GELPVA	FALSE	0
ELPVAG	FALSE	0
LPVAGK	FALSE	0
PVAGKT	FALSE	0
VAGKTA	FALSE	0
AGKTAV	FALSE	0
GKTAVA	FALSE	0
KTAVAG	FALSE	0
TAVAGR	FALSE	0
VAGRVP	FALSE	0
AGRVPI	FALSE	0
GRVPII	FALSE	0
VPIIGA	FALSE	0
PIIGAV	FALSE	0
IIGAVG	FALSE	0
AVGFGG	FALSE	0
VGFGGP	FALSE	0
GFGGPA	FALSE	0
FGGPAG	FALSE	0
GGPAGA	FALSE	0
GPAGAA	FALSE	0
PAGAAG	FALSE	0
AGAAGA	FALSE	0
GAAGAV	FALSE	0
AAGAVS	FALSE	0
AGAVSI	FALSE	0
AVSIAG	FALSE	0
VSIAGR	FALSE	0
GNLPFL	FALSE	0
LPFLGT	FALSE	0
PFLGTA	FALSE	0
FLGTAG	FALSE	0
LGTAGV	FALSE	0
GTAGVA	FALSE	0
TAGVAG	FALSE	0
AGVAGE	FALSE	0
GVAGEF	FALSE	0
AGEFPT	FALSE	0
GEFPTA	FALSE	0
VHDCVN	FALSE	0
HDCVNI	FALSE	0
VLFSSP	FALSE	0
LFSSPP	FALSE	0
FSSPPV	FALSE	0
SSPPVI	FALSE	0
SPPVIL	FALSE	0
PPVILL	FALSE	0
CELART	FALSE	0
ELARTL	FALSE	0
DLSFSK	FALSE	0
LSFSKD	FALSE	0
SFSKDW	FALSE	0
FSKDWS	FALSE	0
SKDWSF	FALSE	0
EFTPTE	FALSE	0
FTPTEK	FALSE	0
TPTEKD	FALSE	0
PTEKDE	FALSE	0
QIVYKP	CORRECT	1
IVYKPV	FALSE	0
VYKPVD	FALSE	0
YKPVDL	FALSE	0
KPVDLS	FALSE	0
PVDLSK	FALSE	0
VDLSKV	FALSE	0
DLSKVT	FALSE	0
LSKVTS	FALSE	0
SKVTSK	FALSE	0
KVTSKC	FALSE	0
VTSKCG	FALSE	0
TSKCGS	FALSE	0
SKCGSL	FALSE	0
KCGSLG	FALSE	0
CGSLGN	FALSE	0
GSLGNI	FALSE	0
LGNIHH	FALSE	0
GNIHHK	FALSE	0
NIHHKP	FALSE	0
IHHKPG	FALSE	0
HHKPGG	FALSE	0
HKPGGG	FALSE	0
KPGGGQ	FALSE	0
PGGGQV	FALSE	0
GGGQVE	FALSE	0
NLKHQP	FALSE	0
LKHQPG	FALSE	0
KHQPGG	FALSE	0
HQPGGG	FALSE	0
QPGGGK	FALSE	0
PGGGKV	FALSE	0
GGGKVQ	FALSE	0
GGKVQI	FALSE	0
VYKEVD	FALSE	0
VPHQKL	FALSE	0
PHQKLV	FALSE	0
VHPQKL	FALSE	0
HPQKLV	FALSE	0
PQKLVF	FALSE	0
VHHPKL	FALSE	0
HHPKLV	FALSE	0
HPKLVF	FALSE	0
PKLVFF	FALSE	0
VHHQPL	FALSE	0
HHQPLV	FALSE	0
HQPLVF	FALSE	0
VFFPED	FALSE	0
FFAEPV	CORRECT	1
FAEPVG	FALSE	0
AEPVGS	FALSE	0
FFAEDP	CORRECT	1
FAEDPG	FALSE	0
AEDPGS	FALSE	0
VHHQEK	FALSE	0
HHQEKL	FALSE	0
HQEKLV	FALSE	0
QEKLVF	FALSE	0
FAEDVP	CORRECT	1
AEDVPS	FALSE	0
HDSGYE	FALSE	0
DSGYEV	FALSE	0
SGYEVH	FALSE	0
GYEVHH	FALSE	0
YEVHHQ	FALSE	0
EVHHQK	FALSE	0
VHHQKL	FALSE	0
HHQKLV	FALSE	0
VFFAED	FALSE	0
FAEDVG	FALSE	0
AEDVGS	FALSE	0
EDVGSN	FALSE	0
DVGSNK	FALSE	0
VGSNKG	FALSE	0
GSNKGA	FALSE	0
TVNGVG	FALSE	0
VNGVGE	FALSE	0
NGVGEV	FALSE	0
GVGEVT	FALSE	0
VGEVTA	FALSE	0
GEVTAT	FALSE	0
EVTATA	FALSE	0
TATAVQ	FALSE	0
ATAVQG	FALSE	0
TAVQGV	FALSE	0
VVTGVT	FALSE	0
VTGVTA	FALSE	0
TGVTAV	FALSE	0
GVTAVA	FALSE	0
EQVTNV	FALSE	0
QVTNVG	FALSE	0
VTNVGG	FALSE	0
TNVGGA	FALSE	0
NVGGAV	FALSE	0
VGGAVV	FALSE	0
GGAVVT	FALSE	0
VGWVKN	FALSE	0
GWVKNT	FALSE	0
WVKNTS	FALSE	0
VKNTSK	FALSE	0
KNTSKG	FALSE	0
NTSKGT	FALSE	0
TSKGTV	FALSE	0
SKGTVT	FALSE	0
KGTVTG	FALSE	0
GTVTGQ	FALSE	0
TVTGQV	FALSE	0
VTGQVQ	FALSE	0
TGQVQG	FALSE	0
ISKLEY	CORRECT	1
LEYSNF	FALSE	0
YSNFSV	FALSE	0
SNFSVR	FALSE	0
YTEFTP	FALSE	0
TEFTPT	FALSE	0
EFTPTG	FALSE	0
FTPTGK	FALSE	0
TPTGKD	FALSE	0
PTGKDE	FALSE	0
TGKDEY	FALSE	0
GKDEYA	FALSE	0
TKRPRF	FALSE	0
KRPRFL	FALSE	0
AMALNS	FALSE	0
VLSEGE	FALSE	0
LSEGEW	FALSE	0
SEGEWQ	FALSE	0
EGEWQL	FALSE	0
VWAKVE	FALSE	0
WAKVEA	FALSE	0
AKVEAD	FALSE	0
KVEADV	FALSE	0
EADVAG	FALSE	0
ADVAGH	FALSE	0
DVAGHG	FALSE	0
VAGHGQ	FALSE	0
AGHGQD	FALSE	0
GHGQDI	FALSE	0
HGQDIL	FALSE	0
GQDILI	FALSE	0
MYEQLD	FALSE	0
YEQLDE	FALSE	0
EQLDEE	FALSE	0
QLDEEH	FALSE	0
LDEEHK	FALSE	0
DEEHKK	FALSE	0
EEHKKI	FALSE	0
EHKKIF	FALSE	0
KGIFDC	FALSE	0
SAPNLA	FALSE	0
APNLAT	FALSE	0
PNLATL	FALSE	0
LVKVTT	FALSE	0
VKVTTN	FALSE	0
KVTTNH	FALSE	0
VTTNHF	FALSE	0
HFTHEE	FALSE	0
FTHEEA	FALSE	0
THEEAM	FALSE	0
HEEAMM	FALSE	0
EEAMMD	FALSE	0
EVVPHK	FALSE	0
VVPHKK	FALSE	0
VPHKKM	FALSE	0
PHKKMH	FALSE	0
HKKMHK	FALSE	0
KKMHKD	FALSE	0
KMHKDF	FALSE	0
MHKDFL	FALSE	0
HKDFLE	CORRECT	1
KDFLEK	CORRECT	1
DFLEKI	FALSE	0
LEKIGG	FALSE	0
EKIGGL	FALSE	0
VLLGSG	FALSE	0
LLGSGD	FALSE	0
LGSGDG	FALSE	0
GSGDGS	FALSE	0
SGDGSL	FALSE	0
GDGSLV	FALSE	0
DGSLVF	FALSE	0
GEKIVF	FALSE	0
IVFKNN	FALSE	0
VFKNNA	FALSE	0
FKNNAG	FALSE	0
KNNAGF	FALSE	0
NNAGFP	FALSE	0
NAGFPH	FALSE	0
AGFPHN	FALSE	0
GFPHNV	FALSE	0
FPHNVV	FALSE	0
PHNVVF	FALSE	0
IPAGVD	FALSE	0
PAGVDA	FALSE	0
AGVDAV	FALSE	0
GVDAVK	FALSE	0
MPEEEL	FALSE	0
PEEELL	FALSE	0
EEELLN	FALSE	0
EELLNA	FALSE	0
ELLNAP	FALSE	0
LLNAPG	FALSE	0
LNAPGE	FALSE	0
NAPGET	FALSE	0
APGETY	FALSE	0
GETYVV	FALSE	0
SFVTSP	FALSE	0
FVTSPH	FALSE	0
VTSPHQ	FALSE	0
TSPHQG	FALSE	0
SPHQGA	FALSE	0
PHQGAG	FALSE	0
HQGAGM	FALSE	0
QGAGMV	FALSE	0
GAGMVG	FALSE	0
AGMVGK	FALSE	0
GMVGKV	FALSE	0
MVGKVT	FALSE	0
VGKVTV	FALSE	0
GKVTVN	FALSE	0
SQTFVY	FALSE	0
FVYGGS	FALSE	0
VYGGSR	FALSE	0
YGGSRA	FALSE	0
GGSRAK	FALSE	0
GSRAKR	FALSE	0
SRAKRN	FALSE	0
RAKRNN	FALSE	0
FLKDVK	FALSE	0
LKDVKG	FALSE	0
GYANNF	FALSE	0
FLFKQG	FALSE	0
QISFAD	FALSE	0
LLNSTN	FALSE	0
LNSTNK	FALSE	0
NSTNKD	FALSE	0
STNKDW	FALSE	0
TNKDWW	FALSE	0
NKDWWK	FALSE	0
WKVEVN	FALSE	0
KVEVND	FALSE	0
VEVNDR	FALSE	0
EVNDRQ	FALSE	0
VNDRQG	FALSE	0
NDRQGF	FALSE	0
DRQGFV	FALSE	0
RQGFVP	FALSE	0
QGFVPA	FALSE	0
FVNVQA	FALSE	0
NVQAVK	FALSE	0
FLESQG	FALSE	0
LESQGI	FALSE	0
ESQGIA	FALSE	0
SQGIAY	FALSE	0
FVNVEA	FALSE	0
NVEAVK	FALSE	0
EAVKAF	FALSE	0
FLEAHG	FALSE	0
LEAHGI	FALSE	0
EAHGIA	FALSE	0
STNVKT	FALSE	0
TNVKTA	FALSE	0
NVKTAF	FALSE	0
VKTAFE	FALSE	0
KTAFEM	FALSE	0
LDIYNN	FALSE	0
DIYNNV	FALSE	0
TESKEK	FALSE	0
ESKEKI	FALSE	0
SKEKIT	FALSE	0
KEKITQ	FALSE	0
EKITQY	FALSE	0
KITQYI	FALSE	0
HVLNGE	FALSE	0
VLNGEI	FALSE	0
AKKENI	FALSE	0
KKENII	FALSE	0
AAAQAG	FALSE	0
AAQAGA	FALSE	0
AQAGAS	FALSE	0
QAGASG	FALSE	0
AGASGY	FALSE	0
PFTAAT	FALSE	0
TAATLE	FALSE	0
AATLEE	FALSE	0
ATLEEK	FALSE	0
TLEEKL	FALSE	0
LEEKLN	FALSE	0
EEKLNK	FALSE	0
EKLNKI	FALSE	0
KLNKIF	FALSE	0
NKIFEK	FALSE	0
IFEKLG	FALSE	0
FEKLGM	FALSE	0
EKLGMY	FALSE	0
GVGKSA	FALSE	0
VGKSAL	FALSE	0
GKSALT	CORRECT	1
KSALTI	FALSE	0
RQGVED	FALSE	0
QGVEDA	FALSE	0
GVEDAF	FALSE	0
EDAFYT	FALSE	0
EIRQHK	FALSE	0
VTIKAN	FALSE	0
TIKANL	FALSE	0
LIFANG	FALSE	0
IFANGF	FALSE	0
FANGFT	FALSE	0
ANGFTQ	FALSE	0
NGFTQT	FALSE	0
GFTQTA	FALSE	0
FTQTAE	FALSE	0
TQTAEF	FALSE	0
QTAEFK	FALSE	0
TAEFKG	FALSE	0
KGTFEK	FALSE	0
GTFEKA	FALSE	0
TFEKAT	FALSE	0
FEKATS	FALSE	0
EKATSE	FALSE	0
KATSEA	CORRECT	1
ATSEAY	FALSE	0
SEAYAY	FALSE	0
YAYADT	FALSE	0
YADTLK	FALSE	0
ADTLKK	FALSE	0
DTLKKD	FALSE	0
TLKKDN	FALSE	0
LKKDNG	FALSE	0
KKDNGE	FALSE	0
KDNGEY	FALSE	0
GEYTVD	FALSE	0
VDVADK	FALSE	0
DVADKG	FALSE	0
VADKGY	FALSE	0
ADKGYT	FALSE	0
DKGYTL	FALSE	0
KGYTLN	FALSE	0
GYTLNI	FALSE	0
NIKFAG	FALSE	0
IKFAGD	FALSE	0
EWTYDD	FALSE	0
WTYDDA	FALSE	0
TYDDAT	FALSE	0
YDDATK	FALSE	0
DDATKT	FALSE	0
DATKTF	FALSE	0
TKTFTV	FALSE	0
KTFTVT	FALSE	0
TFTVTE	FALSE	0
STVEIE	CORRECT	1
STEIIE	CORRECT	1
DAEFRH	CORRECT	1
AEFRHD	CORRECT	1
EFRHDS	CORRECT	1
FRHDSG	CORRECT	1
RHDSGY	CORRECT	1
TNVGSN	CORRECT	1
NVGSNT	CORRECT	1
KCNTAT	CORRECT	1
CNTATC	CORRECT	1
NTATCA	CORRECT	1
TATCAT	CORRECT	1
ATCATQ	CORRECT	1
TCATQR	CORRECT	1
CATQRL	CORRECT	1
ATQRLA	CORRECT	1
QGGGTH	CORRECT	1
GGGTHS	CORRECT	1
GGTHSQ	CORRECT	1
GTHSQW	CORRECT	1
THSQWN	CORRECT	1
HSQWNK	CORRECT	1
SQWNKP	CORRECT	1
QWNKPS	CORRECT	1
WNKPSK	CORRECT	1
NKPSKP	CORRECT	1
KPSKPK	CORRECT	1
PSKPKT	CORRECT	1
SKPKTN	CORRECT	1
KPKTNM	CORRECT	1
PKTNMK	CORRECT	1
KTNMKH	CORRECT	1
TNMKHM	CORRECT	1
NMKHMA	CORRECT	1
GGLGGY	CORRECT	1
GGYMLG	CORRECT	1
YMLGSA	CORRECT	1
MLGSAM	CORRECT	1
LGSAMS	CORRECT	1
GSAMSR	CORRECT	1
HRYPNQ	CORRECT	1
RYPNQV	CORRECT	1
YPNQVY	CORRECT	1
YYRPMD	CORRECT	1
YRPMDE	CORRECT	1
RPMDEY	CORRECT	1
PMDEYS	CORRECT	1
MDEYSN	CORRECT	1
DEYSNQ	CORRECT	1
EYSNQN	CORRECT	1
YSNQNN	CORRECT	1
SNQNNF	CORRECT	1
QNNFVH	CORRECT	1
NNFVHD	CORRECT	1
VTTTTK	CORRECT	1
TTTTKG	CORRECT	1
TTTKGE	CORRECT	1
TTKGEN	CORRECT	1
TKGENF	CORRECT	1
GENFTE	CORRECT	1
ENFTET	CORRECT	1
NFTETD	CORRECT	1
FTETDV	CORRECT	1
TETDVK	CORRECT	1
ETDVKM	CORRECT	1
TDVKMM	CORRECT	1
VKMMER	CORRECT	1
KMMERV	CORRECT	1
CITQYE	CORRECT	1
ITQYER	CORRECT	1
TQYERE	CORRECT	1
QYERES	CORRECT	1
YERESQ	CORRECT	1
ERESQA	CORRECT	1
RESQAY	CORRECT	1
AYYQRG	CORRECT	1
YYQRGS	CORRECT	1
YQRGSS	CORRECT	1
QRGSSM	CORRECT	1
RGSSMV	CORRECT	1
GSSMVL	CORRECT	1
SSMVLF	FALSE	0
STDYGI	CORRECT	1
GGGKVY	CORRECT	1
GGKVYK	CORRECT	1
GKVYKP	CORRECT	1
KVYKPV	CORRECT	1
PGGGKN	CORRECT	1
GGGKNA	CORRECT	1
GGKNAE	CORRECT	1
GKNAEV	CORRECT	1
KNAEVY	CORRECT	1
AEVYKP	CORRECT	1
EVYKPV	CORRECT	1
QIVEKP	CORRECT	1
IVEKPV	CORRECT	1
IGSTEN	CORRECT	1
GSTENL	CORRECT	1
STENLK	CORRECT	1
TENLKH	CORRECT	1
ENLKHQ	CORRECT	1
GGQVEV	CORRECT	1
GQVEVK	CORRECT	1
QVEVKS	CORRECT	1
VEVKSE	CORRECT	1
EVKSEK	CORRECT	1
VPMPDL	CORRECT	1
PMPDLK	CORRECT	1
MPDLKN	CORRECT	1
PDLKNV	CORRECT	1
DLKNVK	CORRECT	1
QTAPVP	CORRECT	1
TAPVPM	CORRECT	1
APVPMP	CORRECT	1
PVPMPD	CORRECT	1
LKNVKS	CORRECT	1
KNVKSK	CORRECT	1
NVKSKI	CORRECT	1
VKSKIG	CORRECT	1
KSKIGS	CORRECT	1
SKIGST	CORRECT	1
KIGSTE	CORRECT	1
VKSEKL	CORRECT	1
KSEKLD	CORRECT	1
SEKLDF	CORRECT	1
EKLDFK	CORRECT	1
KLDFKD	CORRECT	1
LDFKDR	CORRECT	1
DFKDRV	CORRECT	1
FKDRVQ	CORRECT	1
KDRVQS	CORRECT	1
DRVQSK	CORRECT	1
RVQSKI	CORRECT	1
QSKIGS	CORRECT	1
SKIGSL	CORRECT	1
KIGSLD	CORRECT	1
IGSLDN	CORRECT	1
GSLDNI	CORRECT	1
LDNITH	CORRECT	1
DNITHV	CORRECT	1
NITHVP	CORRECT	1
ITHVPG	CORRECT	1
THVPGG	CORRECT	1
HVPGGG	CORRECT	1
VPGGGN	CORRECT	1
GQVEVS	CORRECT	1
QVEVSK	CORRECT	1
VEVSKE	CORRECT	1
KKPVFF	CORRECT	1
KKLPFF	CORRECT	1
PFFAED	CORRECT	1
KKLVPF	CORRECT	1
HQKLVP	FALSE	0
QKLVPF	FALSE	0
LVPFAE	CORRECT	1
VPFAED	CORRECT	1
PFAEDV	CORRECT	1
KKLVFP	CORRECT	1
LVFPAE	CORRECT	1
VFPAED	CORRECT	1
VFFAPD	CORRECT	1
FFAPDV	CORRECT	1
FAPDVG	CORRECT	1
APDVGS	CORRECT	1
STAQSL	CORRECT	1
TAQSLK	CORRECT	1
AQSLKS	CORRECT	1
QSLKSV	CORRECT	1
SLKSVD	CORRECT	1
LKSVDY	CORRECT	1
KSVDYE	CORRECT	1
SVDYEV	CORRECT	1
DYEVFG	CORRECT	1
YEVFGR	CORRECT	1
EVFGRV	CORRECT	1
RMYTED	CORRECT	1
MYTEDE	CORRECT	1
YTEDEA	CORRECT	1
TEDEAR	CORRECT	1
EDEARK	CORRECT	1
DEARKI	CORRECT	1
PEDKVN	CORRECT	1
EDKVNS	CORRECT	1
DKVNSM	CORRECT	1
KVNSMK	CORRECT	1
VNSMKS	CORRECT	1
NSMKSW	CORRECT	1
SMKSWL	CORRECT	1
SWLSKV	CORRECT	1
GSPSSR	CORRECT	1
SPSSRI	CORRECT	1
PSSRID	CORRECT	1
SSRIDR	CORRECT	1
SRIDRT	CORRECT	1
RIDRTN	CORRECT	1
IDRTNF	CORRECT	1
DRTNFS	CORRECT	1
RTNFSN	CORRECT	1
TNFSNE	CORRECT	1
NFSNEK	CORRECT	1
FSNEKT	CORRECT	1
MQTLSE	CORRECT	1
QTLSER	CORRECT	1
TLSERL	CORRECT	1
LSERLK	CORRECT	1
SERLKK	CORRECT	1
ERLKKR	CORRECT	1
RLKKRR	CORRECT	1
KKRRIA	CORRECT	1
YKMTQT	CORRECT	1
KMTQTE	CORRECT	1
MTQTEL	CORRECT	1
TQTELA	CORRECT	1
QTELAT	CORRECT	1
TELATK	CORRECT	1
ELATKA	CORRECT	1
LATKAG	CORRECT	1
ATKAGV	FALSE	0
TKAGVK	CORRECT	1
YKQQSI	CORRECT	1
QQSIQL	CORRECT	1
QSIQLI	CORRECT	1
QLIEAG	CORRECT	1
LIEAGV	FALSE	0
IEAGVT	CORRECT	1
EAGVTK	CORRECT	1
AGVTKR	CORRECT	1
MALNCD	CORRECT	1
ALNCDP	CORRECT	1
LNCDPV	CORRECT	1
NCDPVW	CORRECT	1
CDPVWL	CORRECT	1
WLQYGT	CORRECT	1
LQYGTK	CORRECT	1
QYGTKR	CORRECT	1
YGTKRG	CORRECT	1
GTKRGK	CORRECT	1
TKRGKA	CORRECT	1
KSHPET	CORRECT	1
HPETLE	CORRECT	1
PETLEK	CORRECT	1
ETLEKF	CORRECT	1
TLEKFD	CORRECT	1
LEKFDR	CORRECT	1
EKFDRF	CORRECT	1
KFDRFK	CORRECT	1
FDRFKH	CORRECT	1
DRFKHL	CORRECT	1
RFKHLK	CORRECT	1
TEAEMK	CORRECT	1
EAEMKA	CORRECT	1
SEDLKK	CORRECT	1
EDLKKH	CORRECT	1
DLKKHG	CORRECT	1
LKKHGV	CORRECT	1
KKHGVT	CORRECT	1
KHGVTV	FALSE	0
HGVTVL	CORRECT	1
TALGAI	CORRECT	1
KKGHHE	CORRECT	1
KGHHEA	CORRECT	1
GHHEAE	CORRECT	1
ELKPLA	CORRECT	1
LKPLAQ	CORRECT	1
KPLAQS	CORRECT	1
PLAQSH	CORRECT	1
LAQSHA	CORRECT	1
ATKHKI	CORRECT	1
TKHKIP	CORRECT	1
GWEIPE	CORRECT	1
WEIPEP	CORRECT	1
EIPEPY	CORRECT	1
IPEPYV	CORRECT	1
PEPYVW	CORRECT	1
EPYVWD	CORRECT	1
YVWDES	CORRECT	1
VWDESF	CORRECT	1
WDESFR	CORRECT	1
DESFRV	CORRECT	1
ESFRVF	CORRECT	1
GTDFKY	CORRECT	1
TDFKYK	CORRECT	1
DFKYKG	CORRECT	1
FKYKGK	CORRECT	1
KYKGKL	CORRECT	1
AAKYSE	CORRECT	1
AKYSEV	CORRECT	1
GLSAPV	CORRECT	1
LSAPVD	CORRECT	1
AKNVDY	CORRECT	1
NVDYCK	CORRECT	1
VDYCKE	CORRECT	1
DYCKEW	CORRECT	1
YCKEWL	CORRECT	1
LVNHIK	CORRECT	1
VFVPSE	CORRECT	1
FVPSEF	CORRECT	1
VPSEFS	CORRECT	1
SEFSVP	CORRECT	1
EFSVPS	CORRECT	1
FSVPSG	CORRECT	1
SVPSGE	CORRECT	1
VPSGEK	CORRECT	1
VVFDED	CORRECT	1
VFDEDD	CORRECT	1
FDEDDE	CORRECT	1
DEDDEI	CORRECT	1
EDDEIP	CORRECT	1
EIPAGV	CORRECT	1
VTLDTK	FALSE	0
TLDTKG	CORRECT	1
LDTKGT	CORRECT	1
DTKGTY	CORRECT	1
YTSPHQ	CORRECT	1
RPDFSL	CORRECT	1
PDFSLE	CORRECT	1
DFSLEP	CORRECT	1
FSLEPP	CORRECT	1
SLEPPY	CORRECT	1
LEPPYT	CORRECT	1
EPPYTG	CORRECT	1
PPYTGP	CORRECT	1
PYTGPS	CORRECT	1
YTGPSK	CORRECT	1
PSKARI	CORRECT	1
SKARII	CORRECT	1
KRNNFK	CORRECT	1
RNNFKS	CORRECT	1
NNFKSA	CORRECT	1
NFKSAE	CORRECT	1
YFYNAK	CORRECT	1
FYNAKA	CORRECT	1
YNAKAG	CORRECT	1
FKSAED	CORRECT	1
KSAEDS	CORRECT	1
SAEDSM	CORRECT	1
AEDSMR	CORRECT	1
EDSMRT	CORRECT	1
DSMRTS	CORRECT	1
SMRTSG	CORRECT	1
MRTSGG	CORRECT	1
RTSGGA	CORRECT	1
NAKAGL	CORRECT	1
AKAGLS	CORRECT	1
KAGLSQ	CORRECT	1
AGLSQT	CORRECT	1
KGKKGE	CORRECT	1
GKKGEI	CORRECT	1
KKGEIK	CORRECT	1
KGEIKN	CORRECT	1
GEIKNV	CORRECT	1
EIKNVA	CORRECT	1
IKNVAD	CORRECT	1
AIEATP	CORRECT	1
IEATPA	CORRECT	1
TPANLK	CORRECT	1
PANLKA	CORRECT	1
ALEAQK	CORRECT	1
LEAQKQ	CORRECT	1
EAQKQK	CORRECT	1
AQKQKE	CORRECT	1
QKQKEQ	CORRECT	1
KQKEQR	CORRECT	1
DQKEAA	CORRECT	1
QKEAAL	CORRECT	1
KEAALV	CORRECT	1
VDMVND	CORRECT	1
DMVNDG	CORRECT	1
MVNDGV	CORRECT	1
VNDGVE	CORRECT	1
NDGVED	CORRECT	1
DGVEDL	CORRECT	1
GVEDLR	CORRECT	1
EDLRCK	CORRECT	1
DLRCKY	CORRECT	1
RCKYAT	CORRECT	1
KYATLI	CORRECT	1
YEAGKE	CORRECT	1
EAGKEK	CORRECT	1
AGKEKY	CORRECT	1
GKEKYV	CORRECT	1
KEKYVK	CORRECT	1
EKYVKE	CORRECT	1
KYVKEL	CORRECT	1
YVKELP	CORRECT	1
VKELPE	CORRECT	1
KELPEH	CORRECT	1
ELPEHL	CORRECT	1
LPEHLK	CORRECT	1
PEHLKP	CORRECT	1
EHLKPF	CORRECT	1
HLKPFE	CORRECT	1
LKPFET	CORRECT	1
KPFETL	CORRECT	1
PFETLL	CORRECT	1
ETLLSQ	CORRECT	1
PLLSAY	FALSE	0
PKIKAF	CORRECT	1
YVKKLD	CORRECT	1
VKKLDS	CORRECT	1
KKLDSG	CORRECT	1
KLDSGT	CORRECT	1
LDSGTG	CORRECT	1
DSGTGK	CORRECT	1
SGTGKE	CORRECT	1
GTGKEL	CORRECT	1
TGKELV	CORRECT	1
GKELVL	CORRECT	1
YDYQEK	CORRECT	1
DYQEKS	CORRECT	1
YQEKSP	CORRECT	1
QEKSPR	CORRECT	1
EKSPRE	CORRECT	1
KSPREV	CORRECT	1
SPREVT	CORRECT	1
PREVTM	CORRECT	1
REVTMK	CORRECT	1
EVTMKK	CORRECT	1
VTMKKG	CORRECT	1
TMKKGD	CORRECT	1
GGKDWW	CORRECT	1
GKDWWK	CORRECT	1
WWKVGG	CORRECT	1
EEQIKN	CORRECT	1
EQIKNL	CORRECT	1
QIKNLL	CORRECT	1
QLEAQE	CORRECT	1
LEAQEH	CORRECT	1
EAQEHL	CORRECT	1
QEHLQY	CORRECT	1
VPSNEE	CORRECT	1
PSNEEQ	CORRECT	1
SNEEQI	CORRECT	1
NEEQIK	CORRECT	1
EEQIKK	CORRECT	1
EQIKKL	CORRECT	1
LELEAK	CORRECT	1
ELEAKK	CORRECT	1
LEAKKH	CORRECT	1
EAKKHL	CORRECT	1
AKKHLQ	CORRECT	1
AVGKSN	CORRECT	1
VGKSNL	CORRECT	1
GKSNLL	CORRECT	1
KSNLLS	CORRECT	1
SNLLSR	CORRECT	1
LSRYAR	CORRECT	1
SRYARN	CORRECT	1
RYARNE	CORRECT	1
YARNEF	CORRECT	1
RNEFSA	CORRECT	1
FRAVTS	CORRECT	1
AVTSAY	CORRECT	1
YRGAVG	CORRECT	1
TRRTTF	CORRECT	1
RRTTFE	CORRECT	1
RTTFES	CORRECT	1
TFESVG	CORRECT	1
FESVGR	CORRECT	1
ESVGRW	CORRECT	1
SVGRWL	CORRECT	1
WLDELK	CORRECT	1
LDELKI	CORRECT	1
DELKIH	CORRECT	1
ELKIHS	CORRECT	1
LKIHSD	CORRECT	1
AVSVEE	CORRECT	1
VSVEEG	CORRECT	1
SVEEGK	CORRECT	1
VEEGKA	CORRECT	1
EEGKAL	CORRECT	1
EGKALA	CORRECT	1
KALAEE	CORRECT	1
ALAEEE	CORRECT	1
LAEEEG	CORRECT	1
AEEEGL	CORRECT	1
EEEGLF	CORRECT	1
DHPAVM	CORRECT	1
HPAVME	CORRECT	1
PAVMEG	CORRECT	1
AVMEGT	CORRECT	1
VMEGTK	CORRECT	1
MEGTKT	CORRECT	1
EGTKTI	CORRECT	1
TKTILE	CORRECT	1
TILETD	CORRECT	1
ILETDS	CORRECT	1
LETDSN	CORRECT	1
ETDSNL	CORRECT	1
EPSEQF	CORRECT	1
PSEQFI	CORRECT	1
FIKQHD	CORRECT	1
IKQHDF	CORRECT	1
KQHDFS	CORRECT	1
QHDFSS	CORRECT	1
VNGMEL	CORRECT	1
NGMELS	CORRECT	1
GMELSK	CORRECT	1
MELSKQ	CORRECT	1
ELSKQI	CORRECT	1
LSKQIL	CORRECT	1
SKQILQ	CORRECT	1
QILQEN	CORRECT	1
ILQENP	CORRECT	1
LQENPH	CORRECT	1
EVEDYF	CORRECT	1
VEDYFE	CORRECT	1
EDYFEE	CORRECT	1
DYFEEA	CORRECT	1
FEEAIR	CORRECT	1
DFSTMR	CORRECT	1
FSTMRR	CORRECT	1
STMRRI	CORRECT	1
LLKELG	CORRECT	1
LKELGY	CORRECT	1
EDGVDA	CORRECT	1
DGVDAL	CORRECT	1
GVDALN	CORRECT	1
VDALNK	CORRECT	1
DALNKL	CORRECT	1
ALNKLQ	CORRECT	1
NKLQAG	CORRECT	1
KLQAGG	CORRECT	1
LQAGGY	CORRECT	1
MDGLEL	CORRECT	1
DGLELL	CORRECT	1
TIRADS	CORRECT	1
IRADSA	CORRECT	1
RADSAY	CORRECT	1
GTGNTE	CORRECT	1
TGNTEK	CORRECT	1
GNTEKM	CORRECT	1
NTEKMA	CORRECT	1
TEKMAE	CORRECT	1
EKMAEL	CORRECT	1
KMAELI	CORRECT	1
KGIIES	CORRECT	1
GIIESG	CORRECT	1
IIESGK	CORRECT	1
IESGKD	CORRECT	1
ESGKDY	CORRECT	1
EESEFE	CORRECT	1
ESEFEP	CORRECT	1
SEFEPF	CORRECT	1
EFEPFI	CORRECT	1
FEPFIE	CORRECT	1
EPFIEE	CORRECT	1
PFIEEI	CORRECT	1
FIEEIS	CORRECT	1
IEEIST	CORRECT	1
EEISTK	CORRECT	1
EISTKI	CORRECT	1
ISTKIS	CORRECT	1
STKISY	CORRECT	1
DGKWMR	CORRECT	1
GKWMRD	CORRECT	1
WMRDFE	CORRECT	1
MRDFEQ	CORRECT	1
RDFEQR	CORRECT	1
DFEQRM	CORRECT	1
FEQRMN	CORRECT	1
EQRMNG	CORRECT	1
QRMNGY	CORRECT	1
RMNGYG	CORRECT	1
MNGYGS	CORRECT	1
NGYGSV	CORRECT	1
EPDEAE	CORRECT	1
PDEAEQ	CORRECT	1
DEAEQD	CORRECT	1
EAEQDS	CORRECT	1
AEQDSI	CORRECT	1
EQDSIE	CORRECT	1
QDSIEF	CORRECT	1
DSIEFG	CORRECT	1
SIEFGK	CORRECT	1
IEFGKK	CORRECT	1
EFGKKI	CORRECT	1
FGKKIA	CORRECT	1
GKKIAN	CORRECT	1
KKIANI	CORRECT	1
EYSAMR	CORRECT	1
YSAMRD	CORRECT	1
SAMRDQ	CORRECT	1
AMRDQY	CORRECT	1
MRDQYM	CORRECT	1
RDQYMR	CORRECT	1
QYMRTG	CORRECT	1
YMRTGE	CORRECT	1
MRTGEG	CORRECT	1
INNTKS	CORRECT	1
NNTKSF	CORRECT	1
NTKSFE	CORRECT	1
TKSFED	CORRECT	1
KSFEDI	CORRECT	1
SFEDIH	CORRECT	1
FEDIHQ	CORRECT	1
EDIHQY	CORRECT	1
DIHQYR	CORRECT	1
IHQYRE	CORRECT	1
HQYREQ	CORRECT	1
QYREQI	CORRECT	1
YREQIK	CORRECT	1
REQIKR	CORRECT	1
EQIKRV	CORRECT	1
IKRVKD	CORRECT	1
KRVKDS	CORRECT	1
ARTVES	CORRECT	1
RTVESR	CORRECT	1
TVESRQ	CORRECT	1
VESRQA	CORRECT	1
ESRQAQ	CORRECT	1
SRQAQD	CORRECT	1
RQAQDL	CORRECT	1
QAQDLA	CORRECT	1
AQDLAR	CORRECT	1
QDLARS	CORRECT	1
DLARSY	CORRECT	1
LARSYG	CORRECT	1
ARSYGI	CORRECT	1
RSYGIP	CORRECT	1
KLINGK	CORRECT	1
LINGKT	CORRECT	1
INGKTL	CORRECT	1
NGKTLK	CORRECT	1
GKTLKG	CORRECT	1
KTLKGE	CORRECT	1
TLKGET	CORRECT	1
LKGETT	CORRECT	1
KGETTT	CORRECT	1
GETTTE	CORRECT	1
ETTTEA	CORRECT	1
DAATAE	CORRECT	1
AATAEK	CORRECT	1
ATAEKV	FALSE	0
TAEKVF	FALSE	0
AEKVFK	CORRECT	1
EKVFKQ	CORRECT	1
FKQYAN	CORRECT	1
KQYAND	CORRECT	1
QYANDN	CORRECT	1
YANDNG	CORRECT	1
ANDNGV	CORRECT	1
NDNGVD	CORRECT	1
STVPIE	CORRECT	1
STVIPE	CORRECT	1
STVINE	CORRECT	1
STVIGE	CORRECT	1
STVGIE	CORRECT	1
STVDIE	CORRECT	1
STPIIE	CORRECT	1
STDIIE	CORRECT	1
YQLENY	CORRECT	1
GSHLVE	CORRECT	1
GERGFF	CORRECT	1
FYTPKT	CORRECT	1
FVNQHL	FALSE	0
FFYTPK	CORRECT	1
ERGFFY	CORRECT	1
NLGPVL	CORRECT	1
MIQRTP	CORRECT	1
IQRTPK	CORRECT	1
QRTPKI	CORRECT	1
RTPKIQ	CORRECT	1
TPKIQV	CORRECT	1
PKIQVY	CORRECT	1
VYSRHP	CORRECT	1
YSRHPA	CORRECT	1
SRHPAE	CORRECT	1
RHPAEN	CORRECT	1
HPAENG	CORRECT	1
PAENGK	CORRECT	1
AENGKS	CORRECT	1
ENGKSN	CORRECT	1
NGKSNF	CORRECT	1
KSNFLN	CORRECT	1
VDLLKN	CORRECT	1
DLLKNG	CORRECT	1
LLKNGE	CORRECT	1
LKNGER	CORRECT	1
KNGERI	CORRECT	1
NGERIE	CORRECT	1
GERIEK	CORRECT	1
ERIEKV	CORRECT	1
RIEKVE	CORRECT	1
IEKVEH	CORRECT	1
EKVEHS	CORRECT	1
KVEHSD	CORRECT	1
VEHSDL	CORRECT	1
EHSDLS	CORRECT	1
HSDLSF	CORRECT	1
TEKDEY	CORRECT	1
EKDEYA	CORRECT	1
KDEYAC	CORRECT	1
DEYACR	CORRECT	1
RVNHVT	CORRECT	1
VTLSQP	CORRECT	1
TLSQPK	CORRECT	1
LSQPKI	CORRECT	1
SQPKIV	CORRECT	1
QPKIVK	CORRECT	1
PKIVKW	CORRECT	1
IVKWDR	CORRECT	1
VKWDRD	CORRECT	1
KWDRDM	CORRECT	1
VVAAAE	FALSE	0
VAAAEK	CORRECT	1
AAAEKT	CORRECT	1
AAEKTK	CORRECT	1
AEKTKQ	CORRECT	1
EKTKQG	CORRECT	1
KTKQGV	CORRECT	1
TKQGVA	CORRECT	1
KQGVAE	CORRECT	1
QGVAEA	CORRECT	1
GVAEAA	CORRECT	1
VAEAAG	CORRECT	1
AEAAGK	CORRECT	1
EAAGKT	CORRECT	1
AAGKTK	CORRECT	1
AGKTKE	CORRECT	1
GKTKEG	CORRECT	1
TKEGVL	CORRECT	1
KDQLGK	CORRECT	1
DQLGKN	CORRECT	1
QLGKNE	CORRECT	1
LGKNEE	CORRECT	1
GKNEEG	CORRECT	1
KNEEGA	CORRECT	1
NEEGAP	CORRECT	1
EEGAPQ	CORRECT	1
EGAPQE	CORRECT	1
GAPQEG	CORRECT	1
APQEGI	CORRECT	1
PQEGIL	CORRECT	1
QEGILE	CORRECT	1
EGILED	CORRECT	1
GILEDM	CORRECT	1
ILEDMP	CORRECT	1
LEDMPV	CORRECT	1
EDMPVD	CORRECT	1
DMPVDP	CORRECT	1
MPVDPD	CORRECT	1
PVDPDN	CORRECT	1
VDPDNE	CORRECT	1
DPDNEA	CORRECT	1
PDNEAY	CORRECT	1
DNEAYE	CORRECT	1
NEAYEM	CORRECT	1
EAYEMP	CORRECT	1
AYEMPS	CORRECT	1
YEMPSE	CORRECT	1
EMPSEE	CORRECT	1
MPSEEG	CORRECT	1
PSEEGY	CORRECT	1
SEEGYQ	CORRECT	1
EEGYQD	CORRECT	1
EGYQDY	CORRECT	1
GYQDYE	CORRECT	1
YQDYEP	CORRECT	1
QDYEPE	CORRECT	1
DYEPEA	CORRECT	1
GPTGTG	CORRECT	1
PTGTGE	CORRECT	1
TGTGES	CORRECT	1
GTGESK	CORRECT	1
TGESKC	CORRECT	1
GESKCP	CORRECT	1
ESKCPL	CORRECT	1
SKCPLM	CORRECT	1
KCPLMV	CORRECT	1
LDAVRG	CORRECT	1
DAVRGS	CORRECT	1
AVRGSP	CORRECT	1
VRGSPA	CORRECT	1
RGSPAI	CORRECT	1
GSPAIN	CORRECT	1
SPAINV	CORRECT	1
PAINVA	CORRECT	1
FRKAAD	CORRECT	1
RKAADD	CORRECT	1
KAADDT	CORRECT	1
AADDTW	CORRECT	1
ADDTWE	CORRECT	1
DDTWEP	CORRECT	1
DTWEPF	CORRECT	1
TWEPFA	CORRECT	1
WEPFAS	CORRECT	1
EPFASG	CORRECT	1
PFASGK	CORRECT	1
FASGKT	FALSE	0
ASGKTS	CORRECT	1
SGKTSE	CORRECT	1
GKTSES	CORRECT	1
KTSESG	CORRECT	1
TSESGE	CORRECT	1
SESGEL	CORRECT	1
ESGELH	CORRECT	1
SGELHG	CORRECT	1
GELHGL	CORRECT	1
ELHGLT	CORRECT	1
LHGLTT	CORRECT	1
HGLTTE	CORRECT	1
GLTTEE	CORRECT	1
LTTEEQ	CORRECT	1
TTEEQF	CORRECT	1
TEEQFV	CORRECT	1
EEQFVE	CORRECT	1
EQFVEG	CORRECT	1
QFVEGI	CORRECT	1
EGIYKV	CORRECT	1
KVEIDT	CORRECT	1
VEIDTK	CORRECT	1
EIDTKS	CORRECT	1
IDTKSY	CORRECT	1
DTKSYW	CORRECT	1
TKSYWK	CORRECT	1
ALGISP	CORRECT	1
LGISPF	CORRECT	1
GISPFH	CORRECT	1
ISPFHE	CORRECT	1
SPFHEH	CORRECT	1
PFHEHA	CORRECT	1
FHEHAE	CORRECT	1
HEHAEV	CORRECT	1
EHAEVV	CORRECT	1
VVFTAN	CORRECT	1
VFTAND	CORRECT	1
FTANDS	CORRECT	1
TANDSG	CORRECT	1
ANDSGP	CORRECT	1
NDSGPR	CORRECT	1
DSGPRR	CORRECT	1
SGPRRY	CORRECT	1
GPRRYT	CORRECT	1
PRRYTI	CORRECT	1
LSPYSY	CORRECT	1
SPYSYS	CORRECT	1
PYSYST	CORRECT	1
YSYSTT	CORRECT	1
YSTTAV	CORRECT	1
STTAVV	CORRECT	1
AVVTNP	CORRECT	1
VVTNPK	CORRECT	1
VTNPKE	CORRECT	1
LGEAYD	CORRECT	1
GEAYDG	CORRECT	1
EAYDGA	CORRECT	1
AYDGAR	CORRECT	1
YDGARD	CORRECT	1
DGARDM	CORRECT	1
GARDMW	CORRECT	1
ARDMWR	CORRECT	1
WRAYSD	CORRECT	1
RAYSDM	CORRECT	1
AYSDMK	CORRECT	1
YSDMKE	CORRECT	1
SDMKEA	CORRECT	1
DMKEAN	CORRECT	1
MKEANY	CORRECT	1
KEANYK	CORRECT	1
EANYKN	CORRECT	1
ANYKNS	CORRECT	1
NYKNSD	CORRECT	1
YKNSDK	CORRECT	1
KNSDKY	CORRECT	1
NSDKYF	CORRECT	1
SDKYFH	CORRECT	1
YFHARG	CORRECT	1
FHARGN	CORRECT	1
HARGNY	CORRECT	1
RGNYDA	CORRECT	1
GNYDAA	CORRECT	1
NYDAAQ	CORRECT	1
YDAAQR	CORRECT	1
DAAQRG	CORRECT	1
AAQRGP	CORRECT	1
AQRGPG	CORRECT	1
QRGPGG	CORRECT	1
RGPGGV	CORRECT	1
GPGGVW	CORRECT	1
PGGVWA	CORRECT	1
VISDAR	CORRECT	1
ISDARE	CORRECT	1
SDAREN	CORRECT	1
DARENI	CORRECT	1
RENIQK	CORRECT	1
ENIQKL	CORRECT	1
KLLGHG	CORRECT	1
LLGHGA	CORRECT	1
LGHGAE	CORRECT	1
GHGAED	CORRECT	1
HGAEDT	CORRECT	1
VFERCE	CORRECT	1
FERCEL	CORRECT	1
ERCELA	CORRECT	1
KRLGMD	CORRECT	1
RLGMDG	CORRECT	1
LGMDGY	CORRECT	1
GMDGYR	CORRECT	1
MDGYRG	CORRECT	1
DGYRGI	CORRECT	1
GYRGIS	CORRECT	1
RGISLA	CORRECT	1
CLAKWE	CORRECT	1
LAKWES	CORRECT	1
AKWESG	CORRECT	1
KWESGY	CORRECT	1
ESGYNT	CORRECT	1
SGYNTR	CORRECT	1
GYNTRA	CORRECT	1
YNTRAT	CORRECT	1
NTRATN	CORRECT	1
TRATNY	CORRECT	1
ATNYNA	CORRECT	1
TNYNAG	CORRECT	1
NYNAGD	CORRECT	1
YNAGDR	CORRECT	1
NAGDRS	CORRECT	1
AGDRST	CORRECT	1
GDRSTD	CORRECT	1
DRSTDY	CORRECT	1
RSTDYG	CORRECT	1
STDYGT	CORRECT	1
TDYGTF	CORRECT	1
FQINSR	CORRECT	1
QINSRY	CORRECT	1
INSRYW	CORRECT	1
NSRYWC	CORRECT	1
YWCNDG	CORRECT	1
WCNDGK	CORRECT	1
CNDGKT	CORRECT	1
NDGKTP	CORRECT	1
DGKTPG	CORRECT	1
GKTPGA	CORRECT	1
KTPGAV	FALSE	0
TPGAVN	CORRECT	1
VQGCGV	CORRECT	1
		943
		0.572209

## Sheet: amyloids
AMYLOID HEXPEPTIDES	Pafig classification
VILLIS	CORRECT	1
ISFLIF	CORRECT	1
SFLIFL	CORRECT	1
LIFLIV	CORRECT	1
KLVFFA	CORRECT	1
YLLYYT	CORRECT	1
YTVIIE	CORRECT	1
WTVIIE	CORRECT	1
VTVIIE	CORRECT	1
SYVIIE	CORRECT	1
SVVIIE	CORRECT	1
STVIIY	CORRECT	1
STVIIV	CORRECT	1
STVIIS	CORRECT	1
STVIIN	CORRECT	1
STVIIM	CORRECT	1
STVIIL	CORRECT	1
STVIIF	CORRECT	1
STVIIA	CORRECT	1
SLVIIE	CORRECT	1
SIVIIE	CORRECT	1
SFVIIE	CORRECT	1
SAVIIE	CORRECT	1
LTVIIE	CORRECT	1
GTVIIE	CORRECT	1
ATVIIE	CORRECT	1
FYLLYY	CORRECT	1
ATLIYT	CORRECT	1
		28
		1
